# Supplementary material for: A Comprehensive Assessment of Genetic and Epigenetic Alterations Identifies Frequent Variations Impacting Six Prototypic SCF Complex Members
Source: Int J Mol Sci. 2021 Dec 22;23(1):84. doi: 10.3390/ijms23010084 (PMC8744973; doi:10.3390/ijms23010084)
Supplement: Supplementary file 1 [file ijms-23-00084-s001.zip]

Archive with 1 entries (1 files):
- Supplementary Data_Nov19_2021.xlsx
