# Supplementary material for: A Comprehensive Assessment of Genetic and Epigenetic Alterations Identifies Frequent Variations Impacting Six Prototypic SCF Complex Members
Source: Int J Mol Sci. 2021 Dec 22;23(1):84. doi: 10.3390/ijms23010084 (PMC8744973; doi:10.3390/ijms23010084)
Supplement: Supplementary file 1 [file ijms-23-00084-s001.zip › Supplementary Data_Nov19_2021.xlsx]

## Sheet: Table S1
Table S1: The types and frequency of gene mutatios of six SCF complex members
Mutation TypeA	SKP1		CUL1		RBX1		SKP2		FBXW7		FBXO5		Total
	N	Frequency (%)	N	Frequency (%)	N	Frequency (%)	N	Frequency (%)	N	Frequency (%)	N	Frequency (%)	N	Frequency (%)
Frameshift Deletion & Insertion	1	3.57143	4	2.75862	0	0	5	8.77193	44	10.9453	4	7.27273	58	8.25036
Fusion	0	0	2	1.37931	6	37.5	2	3.50877	4	0.995025	0	0	14	1.99147
Inframe Deletion & Insertion	0	0	0	0	0	0	0	0	3	0.746269	1	1.81818	4	0.56899
Missense Benign	19	67.8571	68	46.8966	6	37.5	35	61.4035	47	11.6915	30	54.5455	205	29.1607
Missense Damaging	3	10.7143	53	36.5517	2	12.5	9	15.7895	219	54.4776	11	20	297	42.2475
Nonsense Mutation	4	14.2857	10	6.89655	2	12.5	4	7.01754	75	18.6567	8	14.5455	103	14.6515
Splice Site & Region	1	3.57143	8	5.51724	0	0	2	3.50877	10	2.48756	1	1.81818	22	3.12945
Total (N)	28		145		16		57		402		55		703
APoly-Phen2 (http://genetics.bwh.harvard.edu/pph2/)

## Sheet: Table S2
Table S2: The predicted functional impact of mutations and their corresponding protein changes on SCF complex members
Gene	CancerA	Mutation Type	Protein Change	Functional ImpactB
				SIFTC		Polyphen-2C			ATCGA PanCancer Atlas (https://www.cbioportal.org)
				ImpactD	Score	ImpactE	Score		Bpredicted impact based on in silico analyses
SKP1	Bladder Urothelial Carcinoma	Missense_Mutation	E133Q	Del	0.03	Benign	0.092		Cnote that only mutations encoding single amino acid substitutions can be assessed using SIFT or Polyphen-2
	Bladder Urothelial Carcinoma	Missense_Mutation	E133K	Del	0.03	PosD	0.482		DTol, tolerated; Del, deleterious; NA, not applicable
	Bladder Urothelial Carcinoma	Splice_Site	X33_splice	NA	NA	NA	NA		EPosD, possibly damaging; ProbD, probably damaging
	Bladder Urothelial Carcinoma	Missense_Mutation	D75N	Tol	0.1	Benign	0.029
	Bladder Urothelial Carcinoma	Missense_Mutation	D83N	Tol	0.05	Benign	0.11
	Bladder Urothelial Carcinoma	Nonsense_Mutation	E91*	NA	NA	NA	NA
	Invasive Breast Carcinoma	Missense_Mutation	E133Q	Del	0.03	Benign	0.092
	Invasive Breast Carcinoma	Missense_Mutation	E76D	Tol	0.46	Benign	0.03
	Invasive Breast Carcinoma	Frame_Shift_Del	K80Sfs*14	NA	NA	NA	NA
	Colorectal Adenocarcinoma	Missense_Mutation	K137N	Tol	0.06	Benign	0.015
	Colorectal Adenocarcinoma	Missense_Mutation	R136C	Del	0.05	PosD	0.501
	Head & Neck Squamous Cell Carcinoma	Missense_Mutation	P46S	Del	0.02	PosD	0.874
	Non-Small Cell Lung Cancer	Missense_Mutation	K80R	Tol	0.29	Benign	0.012
	Non-Small Cell Lung Cancer	Missense_Mutation	L47V	Tol	0.11	Benign	0.254
	Non-Small Cell Lung Cancer	Missense_Mutation	P2S	Tol	0.15	Benign	0.249
	Non-Small Cell Lung Cancer	Missense_Mutation	A106G	Del	0	PosD	0.605
	Non-Small Cell Lung Cancer	Missense_Mutation	D17Y	Del	0	ProbD	0.98
	Non-Small Cell Lung Cancer	Missense_Mutation	P72T	Tol	0.36	Benign	0.012
	Pancreatic Adenocarcinoma	Missense_Mutation	P71L	Tol	0.09	Benign	0.02
	Melanoma	Missense_Mutation	P86L	Tol	0.17	Benign	0.038
	Melanoma	Nonsense_Mutation	G98*	NA	NA	NA	NA
	Melanoma	Nonsense_Mutation	G98*	NA	NA	NA	NA
	Melanoma	Missense_Mutation	W88L	Del	0	ProbD	0.95
	Melanoma	Missense_Mutation	Q7L	Tol	0.29	Benign	0.007
	Endometrial Carcinoma	Missense_Mutation	F101V	Del	0	PosD	0.558
	Endometrial Carcinoma	Nonsense_Mutation	R81*	NA	NA	NA	NA
	Endometrial Carcinoma	Missense_Mutation	K128Q	Del	0.01	PosD	0.567
	Endometrial Carcinoma	Missense_Mutation	S24Y	Del	0	ProbD	0.991
CUL1	Bladder Urothelial Carcinoma	Missense_Mutation	E485K	Del	0	ProbD	0.974
	Bladder Urothelial Carcinoma	Missense_Mutation	E485K	Del	0	ProbD	0.974
	Bladder Urothelial Carcinoma	Missense_Mutation	E485K	Del	0	ProbD	0.974
	Bladder Urothelial Carcinoma	Missense_Mutation	D483N	Del	0.02	Benign	0.31
	Bladder Urothelial Carcinoma	Missense_Mutation	D483N	Del	0.02	Benign	0.31
	Bladder Urothelial Carcinoma	Missense_Mutation	D483N	Del	0.02	Benign	0.31
	Bladder Urothelial Carcinoma	Missense_Mutation	D483N	Del	0.02	Benign	0.31
	Bladder Urothelial Carcinoma	Missense_Mutation	E292K	Del	0.01	PosD	0.821
	Bladder Urothelial Carcinoma	Missense_Mutation	E420K	Del	0	ProbD	1
	Bladder Urothelial Carcinoma	Missense_Mutation	R41K	Tol	0.4	Benign	0.329
	Bladder Urothelial Carcinoma	Nonsense_Mutation	E250*	NA	NA	NA	NA
	Bladder Urothelial Carcinoma	Missense_Mutation	E443K	Del	0	ProbD	0.95
	Bladder Urothelial Carcinoma	Missense_Mutation	E560K	Tol	0.75	PosD	0.816
	Bladder Urothelial Carcinoma	Missense_Mutation	D754N	Del	0	ProbD	0.997
	Bladder Urothelial Carcinoma	Missense_Mutation	G732D	Tol	0.63	Benign	0
	Bladder Urothelial Carcinoma	Missense_Mutation	S604L	Del	0	ProbD	0.975
	Bladder Urothelial Carcinoma	Missense_Mutation	Q607H	Del	0	ProbD	0.994
	Bladder Urothelial Carcinoma	Missense_Mutation	T54S	Del	0.03	PosD	0.825
	Bladder Urothelial Carcinoma	Missense_Mutation	R577L	Del	0	ProbD	1
	Bladder Urothelial Carcinoma	Splice_Region	X318_splice	NA	NA	NA	NA
	Invasive Breast Carcinoma	Missense_Mutation	E241Q	Del	0.02	PosD	0.762
	Invasive Breast Carcinoma	Missense_Mutation	R146C	Del	0	Benign	0.063
	Invasive Breast Carcinoma	Missense_Mutation	L517V	Del	0	ProbD	0.947
	Invasive Breast Carcinoma	Missense_Mutation	E519K	Tol	0.24	PosD	0.514
	Invasive Breast Carcinoma	Missense_Mutation	A554S	Tol	1	Benign	0.001
	Invasive Breast Carcinoma	Missense_Mutation	V373A	Del	0.03	ProbD	0.942
	Invasive Breast Carcinoma	Missense_Mutation	E704Q	Del	0	ProbD	0.998
	Invasive Breast Carcinoma	Fusion	CUL1-GIMAP5	NA	NA	NA	NA
	Invasive Breast Carcinoma	Fusion	ZNF282-CUL1	NA	NA	NA	NA
	Colorectal Adenocarcinoma	Nonsense_Mutation	R764*	NA	NA	NA	NA
	Colorectal Adenocarcinoma	Nonsense_Mutation	C594*	NA	NA	NA	NA
	Colorectal Adenocarcinoma	Missense_Mutation	L673I	Tol	0.24	Benign	0.149
	Colorectal Adenocarcinoma	Missense_Mutation	S646L	Tol	0.07	Benign	0.015
	Colorectal Adenocarcinoma	Nonsense_Mutation	Q122*	NA	NA	NA	NA
	Colorectal Adenocarcinoma	Missense_Mutation	D372H	Del	0	PosD	0.701
	Colorectal Adenocarcinoma	Missense_Mutation	S2L	Del	0.01	PosD	0.784
	Colorectal Adenocarcinoma	Missense_Mutation	E151K	Del	0.04	Benign	0.21
	Colorectal Adenocarcinoma	Missense_Mutation	R146H	Del	0.02	Benign	0.063
	Colorectal Adenocarcinoma	Missense_Mutation	R146H	Del	0.02	Benign	0.063
	Colorectal Adenocarcinoma	Splice_Site	X603_splice	NA	NA	NA	NA
	Colorectal Adenocarcinoma	Frame_Shift_Del	L446Ifs*3	NA	NA	NA	NA
	Colorectal Adenocarcinoma	Nonsense_Mutation	Q729*	NA	NA	NA	NA
	Colorectal Adenocarcinoma	Missense_Mutation	W581L	Del	0	ProbD	1
	Colorectal Adenocarcinoma	Missense_Mutation	R5Q	Tol	0.13	Benign	0.151
	Colorectal Adenocarcinoma	Missense_Mutation	E733K	Del	0	ProbD	1
	Head and Neck Squamous Cell Carcinoma	Missense_Mutation	E485K	Del	0	ProbD	0.974
	Head and Neck Squamous Cell Carcinoma	Missense_Mutation	G79E	Tol	0.42	Benign	0.038
	Head and Neck Squamous Cell Carcinoma	Missense_Mutation	D239N	Tol	0.4	PosD	0.614
	Head and Neck Squamous Cell Carcinoma	Missense_Mutation	E215K	Del	0	PosD	0.755
	Head and Neck Squamous Cell Carcinoma	Missense_Mutation	E439K	Del	0	ProbD	0.91
	Head and Neck Squamous Cell Carcinoma	Nonsense_Mutation	E695*	NA	NA	NA	NA
	Head and Neck Squamous Cell Carcinoma	Missense_Mutation	E194K	Del	0.02	Benign	0.284
	Head and Neck Squamous Cell Carcinoma	Nonsense_Mutation	Q584*	NA	NA	NA	NA
	Head and Neck Squamous Cell Carcinoma	Missense_Mutation	E292K	Del	0.01	PosD	0.821
	Head and Neck Squamous Cell Carcinoma	Missense_Mutation	T501I	Del	0	ProbD	1
	Head and Neck Squamous Cell Carcinoma	Missense_Mutation	K74N	Tol	0.25	Benign	0.006
	Head and Neck Squamous Cell Carcinoma	Missense_Mutation	E558K	Del	0.04	ProbD	0.94
	Non-Small Cell Lung Cancer	Missense_Mutation	N406H	Del	0	ProbD	1
	Non-Small Cell Lung Cancer	Missense_Mutation	E758Q	Del	0	ProbD	0.997
	Non-Small Cell Lung Cancer	Missense_Mutation	H280Y	Del	0	ProbD	0.969
	Non-Small Cell Lung Cancer	Missense_Mutation	V461G	Del	0	ProbD	1
	Non-Small Cell Lung Cancer	Missense_Mutation	L756V	Del	0	ProbD	1
	Non-Small Cell Lung Cancer	Missense_Mutation	R321L	Del	0	ProbD	0.935
	Non-Small Cell Lung Cancer	Missense_Mutation	R717T	Del	0	ProbD	1
	Non-Small Cell Lung Cancer	Missense_Mutation	R25I	Del	0.01	Benign	0.077
	Non-Small Cell Lung Cancer	Missense_Mutation	Q548P	Tol	0.07	PosD	0.746
	Non-Small Cell Lung Cancer	Missense_Mutation	W167C	Del	0	ProbD	1
	Non-Small Cell Lung Cancer	Missense_Mutation	N405S	Tol	0.15	Benign	0.005
	Non-Small Cell Lung Cancer	Missense_Mutation	Q463H	Del	0	ProbD	1
	Non-Small Cell Lung Cancer	Missense_Mutation	W123L	Del	0	ProbD	1
	Non-Small Cell Lung Cancer	Missense_Mutation	W123C	Del	0	ProbD	1
	Ovarian Epithelial Tumor	Missense_Mutation	E457Q	Del	0.01	ProbD	0.955
	Ovarian Epithelial Tumor	Missense_Mutation	P556L	Del	0.01	ProbD	1
	Ovarian Epithelial Tumor	Missense_Mutation	V145F	Del	0	ProbD	0.914
	Pancreatic Adenocarcinoma	Missense_Mutation	E485K	Del	0	ProbD	0.974
	Pancreatic Adenocarcinoma	Missense_Mutation	D112N	Tol	0.08	Benign	0.376
	Melanoma	Missense_Mutation	V204I	Tol	0.26	PosD	0.6
	Melanoma	Missense_Mutation	M721I	Del	0.04	PosD	0.802
	Melanoma	Missense_Mutation	T667I	Del	0.01	PosD	0.718
	Melanoma	Missense_Mutation	G543R	Del	0	ProbD	0.999
	Melanoma	Missense_Mutation	P419L	Del	0	ProbD	1
	Melanoma	Missense_Mutation	L735I	Tol	1	Benign	0.242
	Melanoma	Missense_Mutation	Q607K	Del	0	ProbD	0.993
	Melanoma	Missense_Mutation	L611M	Del	0.01	ProbD	0.997
	Melanoma	Splice_Site	X318_splice	NA	NA	NA	NA
	Melanoma	Splice_Region	V449=	NA	NA	NA	NA
	Melanoma	Missense_Mutation	S773G	Tol	0.46	Benign	0.151
	Esophagogastric Adenocarcinoma	Missense_Mutation	R146C	Del	0	Benign	0.063
	Esophagogastric Adenocarcinoma	Missense_Mutation	E758Q	Del	0	ProbD	0.997
	Esophagogastric Adenocarcinoma	Missense_Mutation	S487N	Tol	0.08	Benign	0.07
	Esophagogastric Adenocarcinoma	Splice_Region	Y208=	NA	NA	NA	NA
	Esophagogastric Adenocarcinoma	Missense_Mutation	R506S	Del	0	ProbD	0.977
	Esophagogastric Adenocarcinoma	Missense_Mutation	A713V	Del	0.02	Benign	0.2
	Esophagogastric Adenocarcinoma	Missense_Mutation	D770G	Del	0	ProbD	0.991
	Esophagogastric Adenocarcinoma	Missense_Mutation	Y32C	Del	0.02	ProbD	0.989
	Esophagogastric Adenocarcinoma	Missense_Mutation	A619V	Tol	0.16	Benign	0
	Esophagogastric Adenocarcinoma	Missense_Mutation	R506H	Del	0	ProbD	0.966
	Esophagogastric Adenocarcinoma	Missense_Mutation	L525S	Del	0.02	ProbD	0.936
	Esophagogastric Adenocarcinoma	Missense_Mutation	R707H	Del	0	ProbD	0.993
	Esophagogastric Adenocarcinoma	Missense_Mutation	R147C	Del	0.01	ProbD	0.976
	Esophagogastric Adenocarcinoma	Frame_Shift_Ins	L339Tfs*8	NA	NA	NA	NA
	Esophagogastric Adenocarcinoma	Nonsense_Mutation	R91*	NA	NA	NA	NA
	Esophagogastric Adenocarcinoma	Missense_Mutation	K13Q	Del	0.04	PosD	0.717
	Esophagogastric Adenocarcinoma	Missense_Mutation	L340V	Del	0.01	PosD	0.71
	Esophagogastric Adenocarcinoma	Splice_Site	X162_splice	NA	NA	NA	NA
	Esophagogastric Adenocarcinoma	Frame_Shift_Del	R25Sfs*26	NA	NA	NA	NA
	Esophagogastric Adenocarcinoma	Missense_Mutation	K464T	Tol	0.14	PosD	0.606
	Esophagogastric Adenocarcinoma	Missense_Mutation	Y614H	Del	0	ProbD	0.971
	Esophagogastric Adenocarcinoma	Splice_Site	X178_splice	NA	NA	NA	NA
	Esophagogastric Adenocarcinoma	Splice_Site	X106_splice	NA	NA	NA	NA
	Endometrial Carcinoma	Missense_Mutation	R146C	Del	0	Benign	0.063
	Endometrial Carcinoma	Missense_Mutation	S646L	Tol	0.07	Benign	0.015
	Endometrial Carcinoma	Missense_Mutation	S646L	Tol	0.07	Benign	0.015
	Endometrial Carcinoma	Missense_Mutation	S646L	Tol	0.07	Benign	0.015
	Endometrial Carcinoma	Missense_Mutation	S646L	Tol	0.07	Benign	0.015
	Endometrial Carcinoma	Missense_Mutation	S646L	Tol	0.07	Benign	0.015
	Endometrial Carcinoma	Missense_Mutation	E485K	Del	0	ProbD	0.974
	Endometrial Carcinoma	Missense_Mutation	G66V	Tol	0.07	Benign	0.037
	Endometrial Carcinoma	Missense_Mutation	S161L	Del	0.02	Benign	0.007
	Endometrial Carcinoma	Missense_Mutation	A38T	Tol	0.52	Benign	0.005
	Endometrial Carcinoma	Missense_Mutation	T580M	Tol	0.06	Benign	0.075
	Endometrial Carcinoma	Missense_Mutation	T580M	Tol	0.06	Benign	0.075
	Endometrial Carcinoma	Missense_Mutation	E758D	Tol	0.23	PosD	0.598
	Endometrial Carcinoma	Missense_Mutation	T567A	Tol	0.13	Benign	0.347
	Endometrial Carcinoma	Missense_Mutation	R127Q	Tol	0.48	Benign	0.005
	Endometrial Carcinoma	Missense_Mutation	D510G	Del	0.01	ProbD	1
	Endometrial Carcinoma	Missense_Mutation	T616M	Tol	0.09	Benign	0.082
	Endometrial Carcinoma	Missense_Mutation	K459E	Del	0	ProbD	1
	Endometrial Carcinoma	Missense_Mutation	Q448R	Tol	0.12	PosD	0.503
	Endometrial Carcinoma	Missense_Mutation	D483N	Del	0.02	Benign	0.31
	Endometrial Carcinoma	Missense_Mutation	E286K	Tol	0.74	Benign	0.006
	Endometrial Carcinoma	Missense_Mutation	R573H	Del	0	Benign	0.021
	Endometrial Carcinoma	Nonsense_Mutation	G152*	NA	NA	NA	NA
	Endometrial Carcinoma	Missense_Mutation	A182V	Del	0	PosD	0.825
	Endometrial Carcinoma	Missense_Mutation	M719V	Del	0	ProbD	0.999
	Endometrial Carcinoma	Missense_Mutation	L380M	Del	0.04	ProbD	0.995
	Endometrial Carcinoma	Missense_Mutation	S542F	Del	0	ProbD	0.987
	Endometrial Carcinoma	Frame_Shift_Del	L237Wfs*25	NA	NA	NA	NA
	Endometrial Carcinoma	Missense_Mutation	Y157C	Del	0.04	Benign	0.119
	Endometrial Carcinoma	Missense_Mutation	R424Q	Tol	0.05	Benign	0.062
	Endometrial Carcinoma	Missense_Mutation	T526A	Tol	0.9	Benign	0
	Endometrial Carcinoma	Missense_Mutation	F553L	Tol	0.06	PosD	0.793
	Endometrial Carcinoma	Missense_Mutation	E691K	Del	0	ProbD	0.983
	Endometrial Carcinoma	Missense_Mutation	D312G	Del	0.02	Benign	0.01
	Endometrial Carcinoma	Nonsense_Mutation	Q494*	NA	NA	NA	NA
RBX1	Bladder Urothelial Carcinoma	Missense_Mutation	F81V	Del	0.03	PosD	0.809
	Colorectal Adenocarcinoma	Missense_Mutation	R86H	Del	0.02	PosD	0.803
	Head and Neck Squamous Cell Carcinoma	Missense_Mutation	I37V	Tol	0.13	Benign	0.122
	Head and Neck Squamous Cell Carcinoma	Missense_Mutation	M50V	Del	0	ProbD	0.954
	Head and Neck Squamous Cell Carcinoma	Missense_Mutation	T90I	Del	0	PosD	0.776
	Head and Neck Squamous Cell Carcinoma	Fusion	SLC25A17-RBX1	NA	NA	NA	NA
	Ovarian Epithelial Tumor	Fusion	NF1-RBX1	NA	NA	NA	NA
	Pancreatic Adenocarcinoma	Fusion	LASP1-RBX1	NA	NA	NA	NA
	Pancreatic Adenocarcinoma	Fusion	ZC3H7B-RBX1	NA	NA	NA	NA
	Melanoma	Missense_Mutation	L88F	Del	0	ProbD	0.998
	Melanoma	Nonsense_Mutation	W27*	NA	NA	NA	NA
	Melanoma	Fusion	RBX1-ZNF442	NA	NA	NA	NA
	Melanoma	Fusion	CYB5R3-RBX1	NA	NA	NA	NA
	Esophagogastric Adenocarcinoma	Nonsense_Mutation	G73*	NA	NA	NA	NA
	Endometrial Carcinoma	Missense_Mutation	A61V	Tol	0.14	Benign	0.036
	Endometrial Carcinoma	Missense_Mutation	S62F	Del	0.01	PosD	0.832
SKP2	Bladder Urothelial Carcinoma	Missense_Mutation	Q387H	NA	NA	NA	NA
	Bladder Urothelial Carcinoma	Missense_Mutation	S135C	Del	0.03	Benign	0.187
	Bladder Urothelial Carcinoma	Missense_Mutation	E245K	Tol	0.36	Benign	0.105
	Bladder Urothelial Carcinoma	Missense_Mutation	R129H	Tol	0.22	Benign	0.003
	Bladder Urothelial Carcinoma	Missense_Mutation	S203F	Del	0.03	PosD	0.865
	Bladder Urothelial Carcinoma	Missense_Mutation	E194K	Tol	0.24	Benign	0.003
	Invasive Breast Carcinoma	Missense_Mutation	D347H	Tol	0.26	Benign	0.029
	Invasive Breast Carcinoma	Missense_Mutation	P10T	Del	0.02	Benign	0.41
	Invasive Breast Carcinoma	Nonsense_Mutation	E45*	NA	NA	NA	NA
	Colorectal Adenocarcinoma	Frame_Shift_Ins	R67Tfs*10	NA	NA	NA	NA
	Colorectal Adenocarcinoma	Missense_Mutation	R182C	Del	0.04	PosD	0.887
	Colorectal Adenocarcinoma	Missense_Mutation	A162S	Tol	0.34	Benign	0.436
	Colorectal Adenocarcinoma	Missense_Mutation	R234Q	Tol	0.23	Benign	0.143
	Colorectal Adenocarcinoma	Missense_Mutation	S179G	Tol	0.2	Benign	0.007
	Head and Neck Squamous Cell Carcinoma	Frame_Shift_Ins	R67Tfs*10	NA	NA	NA	NA
	Head and Neck Squamous Cell Carcinoma	Missense_Mutation	D373H	NA	NA	NA	NA
	Head and Neck Squamous Cell Carcinoma	Missense_Mutation	Q377E	NA	NA	NA	NA
	Head and Neck Squamous Cell Carcinoma	Missense_Mutation	G107A	Tol	0.53	Benign	0.026
	Head and Neck Squamous Cell Carcinoma	Nonsense_Mutation	E381*	NA	NA	NA	NA
	Non-Small Cell Lung Cancer	Missense_Mutation	E44Q	Del	0.04	ProbD	0.943
	Non-Small Cell Lung Cancer	Missense_Mutation	R164C	Del	0.04	PosD	0.456
	Non-Small Cell Lung Cancer	Missense_Mutation	G60C	Del	0.01	PosD	0.864
	Ovarian Epithelial Tumor	Frame_Shift_Ins	N229Kfs*8	NA	NA	NA	NA
	Ovarian Epithelial Tumor	Splice_Site	X301_splice	NA	NA	NA	NA
	Ovarian Epithelial Tumor	Missense_Mutation	P115R	Tol	0.3	Benign	0.005
	Ovarian Epithelial Tumor	Fusion	CDH6-SKP2	NA	NA	NA	NA
	Pancreatic Adenocarcinoma	Missense_Mutation	T250A	Tol	0.75	Benign	0
	Melanoma	Missense_Mutation	R182C	Del	0.04	PosD	0.887
	Melanoma	Missense_Mutation	G357E	NA	NA	NA	NA
	Melanoma	Missense_Mutation	P384S	NA	NA	NA	NA
	Melanoma	Missense_Mutation	P166Q	Del	0	ProbD	0.996
	Melanoma	Missense_Mutation	L114I	Tol	0.09	Benign	0.113
	Melanoma	Missense_Mutation	T197I	Tol	0.2	Benign	0.383
	Melanoma	Missense_Mutation	G74W	Del	0	ProbD	0.947
	Melanoma	Missense_Mutation	G239W	Del	0.02	ProbD	1
	Melanoma	Missense_Mutation	P62Q	Del	0.02	Benign	0.326
	Melanoma	Missense_Mutation	L59R	Tol	0.07	Benign	0.107
	Esophagogastric Adenocarcinoma	Frame_Shift_Ins	N229Kfs*8	NA	NA	NA	NA
	Esophagogastric Adenocarcinoma	Missense_Mutation	G200D	Tol	0.69	Benign	0.001
	Esophagogastric Adenocarcinoma	Missense_Mutation	G94C	Del	0	PosD	0.891
	Esophagogastric Adenocarcinoma	Missense_Mutation	H392R	NA	NA	NA	NA
	Esophagogastric Adenocarcinoma	Missense_Mutation	A175T	Tol	0.21	Benign	0.017
	Esophagogastric Adenocarcinoma	Missense_Mutation	G411D	NA	NA	NA	NA
	Esophagogastric Adenocarcinoma	Nonsense_Mutation	R415*	NA	NA	NA	NA
	Endometrial Carcinoma	Missense_Mutation	R182C	Del	0.04	PosD	0.887
	Endometrial Carcinoma	Missense_Mutation	R154Q	Tol	1	Benign	0.021
	Endometrial Carcinoma	Missense_Mutation	T225I	Tol	0.07	Benign	0.106
	Endometrial Carcinoma	Missense_Mutation	R83C	Del	0.04	Benign	0.067
	Endometrial Carcinoma	Missense_Mutation	V183I	Tol	0.11	Benign	0.022
	Endometrial Carcinoma	Missense_Mutation	R217Q	Tol	0.59	Benign	0
	Endometrial Carcinoma	Missense_Mutation	H273R	Del	0.03	ProbD	0.956
	Endometrial Carcinoma	Frame_Shift_Ins	N229Kfs*8	NA	NA	NA	NA
	Endometrial Carcinoma	Missense_Mutation	R129C	Tol	0.13	Benign	0.015
	Endometrial Carcinoma	Missense_Mutation	L105F	Del	0	ProbD	0.992
	Endometrial Carcinoma	Splice_Site	X131_splice	NA	NA	NA	NA
	Endometrial Carcinoma	Missense_Mutation	W22C	Del	0.05	ProbD	0.994
	Endometrial Carcinoma	Missense_Mutation	Q329H	Tol	0.27	PosD	0.595
	Endometrial Carcinoma	Missense_Mutation	Y128H	Tol	0.7	Benign	0
	Endometrial Carcinoma	Missense_Mutation	Q172R	Tol	0.17	Benign	0.003
	Endometrial Carcinoma	Missense_Mutation	G292S	Del	0.03	ProbD	0.997
	Endometrial Carcinoma	Missense_Mutation	K28N	Tol	0.05	ProbD	0.997
	Endometrial Carcinoma	Nonsense_Mutation	S168*	NA	NA	NA	NA
	Endometrial Carcinoma	Missense_Mutation	E45A	Tol	0.31	Benign	0.073
	Endometrial Carcinoma	Fusion	SKP2-EXOSC10	NA	NA	NA	NA
FBXW7	Bladder Urothelial Carcinoma	Missense_Mutation	R465C	Del	0	ProbD	1
	Bladder Urothelial Carcinoma	Missense_Mutation	R465C	Del	0	ProbD	1
	Bladder Urothelial Carcinoma	Nonsense_Mutation	R479*	NA	NA	NA	NA
	Bladder Urothelial Carcinoma	Nonsense_Mutation	R658*	NA	NA	NA	NA
	Bladder Urothelial Carcinoma	Missense_Mutation	R505G	Del	0	ProbD	1
	Bladder Urothelial Carcinoma	Missense_Mutation	R505G	Del	0	ProbD	1
	Bladder Urothelial Carcinoma	Missense_Mutation	R505G	Del	0	ProbD	1
	Bladder Urothelial Carcinoma	Missense_Mutation	R505G	Del	0	ProbD	1
	Bladder Urothelial Carcinoma	Missense_Mutation	R505G	Del	0	ProbD	1
	Bladder Urothelial Carcinoma	Missense_Mutation	R505G	Del	0	ProbD	1
	Bladder Urothelial Carcinoma	Missense_Mutation	R505G	Del	0	ProbD	1
	Bladder Urothelial Carcinoma	Missense_Mutation	R505G	Del	0	ProbD	1
	Bladder Urothelial Carcinoma	Missense_Mutation	D520N	Del	0	ProbD	1
	Bladder Urothelial Carcinoma	Nonsense_Mutation	R14*	NA	NA	NA	NA
	Bladder Urothelial Carcinoma	Missense_Mutation	R479G	Del	0	ProbD	1
	Bladder Urothelial Carcinoma	Nonsense_Mutation	R278*	NA	NA	NA	NA
	Bladder Urothelial Carcinoma	Nonsense_Mutation	W365*	NA	NA	NA	NA
	Bladder Urothelial Carcinoma	Nonsense_Mutation	S678*	NA	NA	NA	NA
	Bladder Urothelial Carcinoma	Splice_Site	X168_splice	NA	NA	NA	NA
	Bladder Urothelial Carcinoma	Missense_Mutation	R479P	Del	0	ProbD	1
	Bladder Urothelial Carcinoma	Nonsense_Mutation	W321*	NA	NA	NA	NA
	Bladder Urothelial Carcinoma	Missense_Mutation	S546L	Del	0	ProbD	0.996
	Bladder Urothelial Carcinoma	Missense_Mutation	S546L	Del	0	ProbD	0.996
	Bladder Urothelial Carcinoma	Nonsense_Mutation	S641*	NA	NA	NA	NA
	Bladder Urothelial Carcinoma	Missense_Mutation	T385K	Del	0	ProbD	1
	Bladder Urothelial Carcinoma	Nonsense_Mutation	Q127*	NA	NA	NA	NA
	Bladder Urothelial Carcinoma	Frame_Shift_Del	E471Kfs*27	NA	NA	NA	NA
	Bladder Urothelial Carcinoma	Nonsense_Mutation	Q508*	NA	NA	NA	NA
	Bladder Urothelial Carcinoma	Frame_Shift_Ins	Q581Pfs*24	NA	NA	NA	NA
	Bladder Urothelial Carcinoma	Nonsense_Mutation	K299Sfs*2	NA	NA	NA	NA
	Bladder Urothelial Carcinoma	Missense_Mutation	D399H	Del	0	ProbD	1
	Bladder Urothelial Carcinoma	Missense_Mutation	G517R	Del	0	ProbD	1
	Bladder Urothelial Carcinoma	Missense_Mutation	S426L	Del	0	PosD	0.73
	Bladder Urothelial Carcinoma	Missense_Mutation	D642G	Del	0.01	ProbD	1
	Bladder Urothelial Carcinoma	Missense_Mutation	H470Y	Tol	0.44	PosD	0.629
	Bladder Urothelial Carcinoma	Missense_Mutation	S398F	Del	0.02	ProbD	0.998
	Bladder Urothelial Carcinoma	Missense_Mutation	R20I	Del_low_confidence	0	Benign	0.083
	Bladder Urothelial Carcinoma	In_Frame_Ins	R14_T15delinsQTP	NA	NA	NA	NA
	Bladder Urothelial Carcinoma	fusion	FBXW7-ARHGAP10	NA	NA	NA	NA
	Invasive Breast Carcinoma	Frame_Shift_Del	S668Vfs*39	NA	NA	NA	NA
	Invasive Breast Carcinoma	Missense_Mutation	R479Q	Del	0.03	ProbD	1
	Invasive Breast Carcinoma	Missense_Mutation	Y545C	Del	0	ProbD	1
	Invasive Breast Carcinoma	Frame_Shift_Del	R309Afs*33	NA	NA	NA	NA
	Invasive Breast Carcinoma	Missense_Mutation	R465C	Del	0	ProbD	1
	Invasive Breast Carcinoma	Missense_Mutation	R465C	Del	0	ProbD	1
	Invasive Breast Carcinoma	Frame_Shift_Del	M240Cfs*14	NA	NA	NA	NA
	Invasive Breast Carcinoma	Frame_Shift_Del	N216Mfs*23	NA	NA	NA	NA
	Invasive Breast Carcinoma	Missense_Mutation	L301P	Del	0.01	ProbD	0.999
	Invasive Breast Carcinoma	Missense_Mutation	E177Q	Tol_low_confidence	0.08	Benign	0.086
	Invasive Breast Carcinoma	Missense_Mutation	E177Q	Tol_low_confidence	0.08	Benign	0.086
	Invasive Breast Carcinoma	Missense_Mutation	D399H	Del	0	ProbD	1
	Invasive Breast Carcinoma	Missense_Mutation	G391D	Tol	0.26	PosD	0.508
	Invasive Breast Carcinoma	Missense_Mutation	R357K	Del	0.02	Benign	0.145
	Invasive Breast Carcinoma	Missense_Mutation	S86L	Del_low_confidence	0.03	Benign	0
	Invasive Breast Carcinoma	Missense_Mutation	E177K	Del_low_confidence	0.01	Benign	0.031
	Invasive Breast Carcinoma	Missense_Mutation	N542I	Del	0	ProbD	0.971
	Invasive Breast Carcinoma	fusion	FBXW7-MGST2	NA	NA	NA	NA
	Colorectal Adenocarcinoma	Frame_Shift_Del	S668Vfs*39	NA	NA	NA	NA
	Colorectal Adenocarcinoma	Frame_Shift_Del	S668Vfs*39	NA	NA	NA	NA
	Colorectal Adenocarcinoma	Frame_Shift_Del	S668Vfs*39	NA	NA	NA	NA
	Colorectal Adenocarcinoma	Missense_Mutation	R465C	Del	0	ProbD	1
	Colorectal Adenocarcinoma	Missense_Mutation	R465C	Del	0	ProbD	1
	Colorectal Adenocarcinoma	Missense_Mutation	R465C	Del	0	ProbD	1
	Colorectal Adenocarcinoma	Missense_Mutation	R465C	Del	0	ProbD	1
	Colorectal Adenocarcinoma	Missense_Mutation	R465C	Del	0	ProbD	1
	Colorectal Adenocarcinoma	Missense_Mutation	R465C	Del	0	ProbD	1
	Colorectal Adenocarcinoma	Missense_Mutation	R465C	Del	0	ProbD	1
	Colorectal Adenocarcinoma	Missense_Mutation	R465C	Del	0	ProbD	1
	Colorectal Adenocarcinoma	Missense_Mutation	R465C	Del	0	ProbD	1
	Colorectal Adenocarcinoma	Nonsense_Mutation	R479*	NA	NA	NA	NA
	Colorectal Adenocarcinoma	Nonsense_Mutation	R479*	NA	NA	NA	NA
	Colorectal Adenocarcinoma	Nonsense_Mutation	E369*	NA	NA	NA	NA
	Colorectal Adenocarcinoma	Nonsense_Mutation	R367*	NA	NA	NA	NA
	Colorectal Adenocarcinoma	Nonsense_Mutation	R367*	NA	NA	NA	NA
	Colorectal Adenocarcinoma	Nonsense_Mutation	R367*	NA	NA	NA	NA
	Colorectal Adenocarcinoma	Nonsense_Mutation	R367*	NA	NA	NA	NA
	Colorectal Adenocarcinoma	Nonsense_Mutation	R367*	NA	NA	NA	NA
	Colorectal Adenocarcinoma	Nonsense_Mutation	R367*	NA	NA	NA	NA
	Colorectal Adenocarcinoma	Missense_Mutation	S582L	Del	0.05	ProbD	0.984
	Colorectal Adenocarcinoma	Missense_Mutation	S582L	Del	0.05	ProbD	0.984
	Colorectal Adenocarcinoma	Missense_Mutation	S582L	Del	0.05	ProbD	0.984
	Colorectal Adenocarcinoma	Missense_Mutation	S582L	Del	0.05	ProbD	0.984
	Colorectal Adenocarcinoma	Missense_Mutation	S582L	Del	0.05	ProbD	0.984
	Colorectal Adenocarcinoma	Missense_Mutation	R465H	Del	0	ProbD	1
	Colorectal Adenocarcinoma	Missense_Mutation	R465H	Del	0	ProbD	1
	Colorectal Adenocarcinoma	Missense_Mutation	R465H	Del	0	ProbD	1
	Colorectal Adenocarcinoma	Missense_Mutation	R465H	Del	0	ProbD	1
	Colorectal Adenocarcinoma	Missense_Mutation	R465H	Del	0	ProbD	1
	Colorectal Adenocarcinoma	Missense_Mutation	R465H	Del	0	ProbD	1
	Colorectal Adenocarcinoma	Missense_Mutation	R465H	Del	0	ProbD	1
	Colorectal Adenocarcinoma	Missense_Mutation	R465H	Del	0	ProbD	1
	Colorectal Adenocarcinoma	Missense_Mutation	R465H	Del	0	ProbD	1
	Colorectal Adenocarcinoma	Missense_Mutation	R465H	Del	0	ProbD	1
	Colorectal Adenocarcinoma	Missense_Mutation	R465H	Del	0	ProbD	1
	Colorectal Adenocarcinoma	Missense_Mutation	R465H	Del	0	ProbD	1
	Colorectal Adenocarcinoma	Missense_Mutation	R505C	Del	0	ProbD	1
	Colorectal Adenocarcinoma	Missense_Mutation	R505C	Del	0	ProbD	1
	Colorectal Adenocarcinoma	Missense_Mutation	R505C	Del	0	ProbD	1
	Colorectal Adenocarcinoma	Missense_Mutation	R505C	Del	0	ProbD	1
	Colorectal Adenocarcinoma	Missense_Mutation	R505C	Del	0	ProbD	1
	Colorectal Adenocarcinoma	Missense_Mutation	R14Q	Del_low_confidence	0.03	Benign	0.001
	Colorectal Adenocarcinoma	Missense_Mutation	R14Q	Del_low_confidence	0.03	Benign	0.001
	Colorectal Adenocarcinoma	Missense_Mutation	R14Q	Del_low_confidence	0.03	Benign	0.001
	Colorectal Adenocarcinoma	Nonsense_Mutation	R658*	NA	NA	NA	NA
	Colorectal Adenocarcinoma	Nonsense_Mutation	R658*	NA	NA	NA	NA
	Colorectal Adenocarcinoma	Nonsense_Mutation	R658*	NA	NA	NA	NA
	Colorectal Adenocarcinoma	Nonsense_Mutation	R658*	NA	NA	NA	NA
	Colorectal Adenocarcinoma	Nonsense_Mutation	R658*	NA	NA	NA	NA
	Colorectal Adenocarcinoma	Missense_Mutation	G437R	Del	0	ProbD	0.999
	Colorectal Adenocarcinoma	Nonsense_Mutation	R224*	NA	NA	NA	NA
	Colorectal Adenocarcinoma	Nonsense_Mutation	R224*	NA	NA	NA	NA
	Colorectal Adenocarcinoma	Frame_Shift_Ins	R473Kfs*4	NA	NA	NA	NA
	Colorectal Adenocarcinoma	Missense_Mutation	R689W	Del	0	ProbD	1
	Colorectal Adenocarcinoma	Missense_Mutation	R689W	Del	0	ProbD	1
	Colorectal Adenocarcinoma	Missense_Mutation	R689W	Del	0	ProbD	1
	Colorectal Adenocarcinoma	Missense_Mutation	R505G	Del	0	ProbD	1
	Colorectal Adenocarcinoma	Missense_Mutation	R658Q	Tol	0.06	ProbD	0.994
	Colorectal Adenocarcinoma	Missense_Mutation	R658Q	Tol	0.06	ProbD	0.994
	Colorectal Adenocarcinoma	Missense_Mutation	E287V	Del	0.01	ProbD	0.992
	Colorectal Adenocarcinoma	Nonsense_Mutation	R339*	NA	NA	NA	NA
	Colorectal Adenocarcinoma	Missense_Mutation	D520Y	Del	0	ProbD	1
	Colorectal Adenocarcinoma	Missense_Mutation	D520N	Del	0	ProbD	1
	Colorectal Adenocarcinoma	Missense_Mutation	R505H	Del	0	ProbD	1
	Colorectal Adenocarcinoma	Missense_Mutation	R505H	Del	0	ProbD	1
	Colorectal Adenocarcinoma	Missense_Mutation	R393Q	Tol	0.16	Benign	0.047
	Colorectal Adenocarcinoma	Nonsense_Mutation	R14*	NA	NA	NA	NA
	Colorectal Adenocarcinoma	Missense_Mutation	R479G	Del	0	ProbD	1
	Colorectal Adenocarcinoma	Nonsense_Mutation	S282*	NA	NA	NA	NA
	Colorectal Adenocarcinoma	Frame_Shift_Del	L660Qfs*47	NA	NA	NA	NA
	Colorectal Adenocarcinoma	Nonsense_Mutation	S191*	NA	NA	NA	NA
	Colorectal Adenocarcinoma	Nonsense_Mutation	S191*	NA	NA	NA	NA
	Colorectal Adenocarcinoma	Splice_Site	X374_splice	NA	NA	NA	NA
	Colorectal Adenocarcinoma	Splice_Site	X473_splice	NA	NA	NA	NA
	Colorectal Adenocarcinoma	Splice_Site	X319_splice	NA	NA	NA	NA
	Colorectal Adenocarcinoma	Frame_Shift_Del	P274Vfs*11	NA	NA	NA	NA
	Colorectal Adenocarcinoma	Frame_Shift_Del	Q492Rfs*6	NA	NA	NA	NA
	Colorectal Adenocarcinoma	Nonsense_Mutation	E97*	NA	NA	NA	NA
	Colorectal Adenocarcinoma	Frame_Shift_Ins	A305Sfs*13	NA	NA	NA	NA
	Colorectal Adenocarcinoma	Frame_Shift_Ins	T263Nfs*24	NA	NA	NA	NA
	Colorectal Adenocarcinoma	Frame_Shift_Del	V485Ffs*13	NA	NA	NA	NA
	Colorectal Adenocarcinoma	Nonsense_Mutation	K371*	NA	NA	NA	NA
	Colorectal Adenocarcinoma	Nonsense_Mutation	G93*	NA	NA	NA	NA
	Colorectal Adenocarcinoma	Frame_Shift_Ins	H420Qfs*13	NA	NA	NA	NA
	Colorectal Adenocarcinoma	Frame_Shift_Del	V37Rfs*24	NA	NA	NA	NA
	Colorectal Adenocarcinoma	Frame_Shift_Ins	Q388Tfs*5	NA	NA	NA	NA
	Colorectal Adenocarcinoma	Frame_Shift_Del	V405Ffs*10	NA	NA	NA	NA
	Colorectal Adenocarcinoma	Frame_Shift_Ins	N621Kfs*23	NA	NA	NA	NA
	Colorectal Adenocarcinoma	Missense_Mutation	K239Q	Tol	0.52	Benign	0.012
	Colorectal Adenocarcinoma	Missense_Mutation	R179H	Del_low_confidence	0.01	PosD	0.579
	Colorectal Adenocarcinoma	Missense_Mutation	D600Y	Del	0	ProbD	1
	Colorectal Adenocarcinoma	Missense_Mutation	E192A	Tol_low_confidence	0.07	Benign	0.043
	Colorectal Adenocarcinoma	Missense_Mutation	S476R	Del	0	ProbD	0.999
	Colorectal Adenocarcinoma	Missense_Mutation	K167T	Tol_low_confidence	0.08	Benign	0.102
	Colorectal Adenocarcinoma	Missense_Mutation	H580Y	Del	0.03	ProbD	1
	Colorectal Adenocarcinoma	Missense_Mutation	A626D	Del	0	ProbD	1
	Colorectal Adenocarcinoma	Missense_Mutation	D279Y	Del	0	ProbD	1
	Colorectal Adenocarcinoma	Missense_Mutation	L577S	Del	0	ProbD	1
	Colorectal Adenocarcinoma	Missense_Mutation	G233C	Del	0.03	PosD	0.843
	Colorectal Adenocarcinoma	Missense_Mutation	L443F	Del	0	ProbD	0.99
	Colorectal Adenocarcinoma	Missense_Mutation	T196S	Tol_low_confidence	0.63	Benign	0.035
	Colorectal Adenocarcinoma	Missense_Mutation	T653M	Del	0	ProbD	0.975
	Colorectal Adenocarcinoma	Missense_Mutation	R513W	Tol	0.1	ProbD	0.925
	Colorectal Adenocarcinoma	Missense_Mutation	S438F	Del	0	ProbD	0.998
	Colorectal Adenocarcinoma	Missense_Mutation	T536P	Del	0	ProbD	0.992
	Head and Neck Squamous Cell Carcinoma	Missense_Mutation	R479Q	Del	0.03	ProbD	1
	Head and Neck Squamous Cell Carcinoma	Missense_Mutation	R479Q	Del	0.03	ProbD	1
	Head and Neck Squamous Cell Carcinoma	Missense_Mutation	R479Q	Del	0.03	ProbD	1
	Head and Neck Squamous Cell Carcinoma	Missense_Mutation	Y545C	Del	0	ProbD	1
	Head and Neck Squamous Cell Carcinoma	Missense_Mutation	R465C	Del	0	ProbD	1
	Head and Neck Squamous Cell Carcinoma	Nonsense_Mutation	R658*	NA	NA	NA	NA
	Head and Neck Squamous Cell Carcinoma	Missense_Mutation	R505G	Del	0	ProbD	1
	Head and Neck Squamous Cell Carcinoma	Missense_Mutation	R505G	Del	0	ProbD	1
	Head and Neck Squamous Cell Carcinoma	Missense_Mutation	R505G	Del	0	ProbD	1
	Head and Neck Squamous Cell Carcinoma	Missense_Mutation	R505G	Del	0	ProbD	1
	Head and Neck Squamous Cell Carcinoma	Missense_Mutation	R505G	Del	0	ProbD	1
	Head and Neck Squamous Cell Carcinoma	Missense_Mutation	R505G	Del	0	ProbD	1
	Head and Neck Squamous Cell Carcinoma	Missense_Mutation	R505L	Del	0	ProbD	1
	Head and Neck Squamous Cell Carcinoma	Nonsense_Mutation	R393*	NA	NA	NA	NA
	Head and Neck Squamous Cell Carcinoma	Missense_Mutation	G423A	Del	0.01	ProbD	1
	Head and Neck Squamous Cell Carcinoma	Missense_Mutation	D520H	Del	0	ProbD	1
	Head and Neck Squamous Cell Carcinoma	Splice_Site	X374_splice	NA	NA	NA	NA
	Head and Neck Squamous Cell Carcinoma	Missense_Mutation	R465G	Del	0	ProbD	1
	Head and Neck Squamous Cell Carcinoma	Frame_Shift_Ins	I257Nfs*11	NA	NA	NA	NA
	Head and Neck Squamous Cell Carcinoma	Frame_Shift_Del	R133Ifs*30	NA	NA	NA	NA
	Head and Neck Squamous Cell Carcinoma	Frame_Shift_Ins	L547Ffs*4	NA	NA	NA	NA
	Head and Neck Squamous Cell Carcinoma	Frame_Shift_Del	I384Wfs*2	NA	NA	NA	NA
	Head and Neck Squamous Cell Carcinoma	Missense_Mutation	R479L	Del	0.02	ProbD	1
	Head and Neck Squamous Cell Carcinoma	Splice_Site	X168_splice	NA	NA	NA	NA
	Head and Neck Squamous Cell Carcinoma	Nonsense_Mutation	S25*	NA	NA	NA	NA
	Head and Neck Squamous Cell Carcinoma	Nonsense_Mutation	S546*	NA	NA	NA	NA
	Head and Neck Squamous Cell Carcinoma	Frame_Shift_Del	V418Qfs*9	NA	NA	NA	NA
	Head and Neck Squamous Cell Carcinoma	Frame_Shift_Ins	I330Dfs*2	NA	NA	NA	NA
	Head and Neck Squamous Cell Carcinoma	Missense_Mutation	R35C	Del_low_confidence	0	PosD	0.454
	Head and Neck Squamous Cell Carcinoma	Missense_Mutation	V525E	Del	0	ProbD	0.983
	Head and Neck Squamous Cell Carcinoma	Missense_Mutation	W526R	Del	0	ProbD	1
	Head and Neck Squamous Cell Carcinoma	Missense_Mutation	A502V	Del	0.02	ProbD	0.969
	Head and Neck Squamous Cell Carcinoma	Missense_Mutation	R543G	Del	0.05	ProbD	0.974
	Head and Neck Squamous Cell Carcinoma	Missense_Mutation	R543G	Del	0.05	ProbD	0.974
	Head and Neck Squamous Cell Carcinoma	In_Frame_Del	V475del	NA	NA	NA	NA
	Non-Small Cell Lung Cancer	Missense_Mutation	R465H	Del	0	ProbD	1
	Non-Small Cell Lung Cancer	Nonsense_Mutation	R224*	NA	NA	NA	NA
	Non-Small Cell Lung Cancer	Missense_Mutation	R441W	Del	0	ProbD	0.999
	Non-Small Cell Lung Cancer	Nonsense_Mutation	G437*	NA	NA	NA	NA
	Non-Small Cell Lung Cancer	Frame_Shift_Del	A252Lfs*2	NA	NA	NA	NA
	Non-Small Cell Lung Cancer	Nonsense_Mutation	E113*	NA	NA	NA	NA
	Non-Small Cell Lung Cancer	Nonsense_Mutation	Q44*	NA	NA	NA	NA
	Non-Small Cell Lung Cancer	Missense_Mutation	E287K	Del	0	ProbD	0.988
	Non-Small Cell Lung Cancer	Nonsense_Mutation	E248*	NA	NA	NA	NA
	Non-Small Cell Lung Cancer	Missense_Mutation	P620R	Del_low_confidence	0.05	Benign	0.136
	Non-Small Cell Lung Cancer	Missense_Mutation	E102K	Del_low_confidence	0.01	Benign	0.007
	Non-Small Cell Lung Cancer	Missense_Mutation	V8L	Tol_low_confidence	0.18	Benign	0.069
	Non-Small Cell Lung Cancer	Missense_Mutation	D480Y	Del	0	ProbD	1
	Non-Small Cell Lung Cancer	Missense_Mutation	G571V	Del	0	ProbD	0.999
	Non-Small Cell Lung Cancer	Missense_Mutation	G571W	Del	0	ProbD	1
	Ovarian Epithelial Tumor	Missense_Mutation	R465H	Del	0	ProbD	1
	Ovarian Epithelial Tumor	Missense_Mutation	R505C	Del	0	ProbD	1
	Ovarian Epithelial Tumor	Nonsense_Mutation	L651*	NA	NA	NA	NA
	Ovarian Epithelial Tumor	Missense_Mutation	E693K	Del	0	ProbD	0.999
	Ovarian Epithelial Tumor	Missense_Mutation	V554L	Del	0.03	Benign	0.296
	Pancreatic Adenocarcinoma	Nonsense_Mutation	W673*	NA	NA	NA	NA
	Pancreatic Adenocarcinoma	Frame_Shift_Del	Y291Cfs*25	NA	NA	NA	NA
	Pancreatic Adenocarcinoma	Frame_Shift_Ins	S436Lfs*63	NA	NA	NA	NA
	Pancreatic Adenocarcinoma	Missense_Mutation	G411S	Del	0.01	ProbD	0.996
	Pancreatic Adenocarcinoma	Missense_Mutation	F280L	Tol	0.06	ProbD	0.999
	Pancreatic Adenocarcinoma	Missense_Mutation	G9S	Del_low_confidence	0	ProbD	0.986
	Pancreatic Adenocarcinoma	fusion	FBXW7-SH3D19	NA	NA	NA	NA
	Melanoma	Missense_Mutation	R479Q	Del	0.03	ProbD	1
	Melanoma	Nonsense_Mutation	Q120*	NA	NA	NA	NA
	Melanoma	Nonsense_Mutation	Q120*	NA	NA	NA	NA
	Melanoma	Nonsense_Mutation	C308*	NA	NA	NA	NA
	Melanoma	Nonsense_Mutation	G423*	NA	NA	NA	NA
	Melanoma	Nonsense_Mutation	G423*	NA	NA	NA	NA
	Melanoma	Nonsense_Mutation	G378*	NA	NA	NA	NA
	Melanoma	Nonsense_Mutation	S546*	NA	NA	NA	NA
	Melanoma	Splice_Region	X167_splice	NA	NA	NA	NA
	Melanoma	Missense_Mutation	S601F	Del	0.02	ProbD	0.951
	Melanoma	Missense_Mutation	P373S	Tol	0.26	Benign	0.017
	Melanoma	Missense_Mutation	P373S	Tol	0.26	Benign	0.017
	Melanoma	Missense_Mutation	P298L	Del	0.04	ProbD	0.981
	Melanoma	Missense_Mutation	F241L	Del	0.02	PosD	0.906
	Melanoma	Missense_Mutation	H500Y	Del	0	ProbD	1
	Melanoma	Missense_Mutation	S516R	Del	0	ProbD	1
	Melanoma	Missense_Mutation	C533R	Del	0	ProbD	0.994
	Melanoma	Missense_Mutation	E588K	Del	0.01	PosD	0.708
	Melanoma	Missense_Mutation	L483I	Tol	0.09	PosD	0.685
	Melanoma	Missense_Mutation	H540N	Del	0	ProbD	1
	Esophagogastric Adenocarcinoma	Frame_Shift_Del	S668Vfs*39	NA	NA	NA	NA
	Esophagogastric Adenocarcinoma	Frame_Shift_Del	S668Vfs*39	NA	NA	NA	NA
	Esophagogastric Adenocarcinoma	Missense_Mutation	R479Q	Del	0.03	ProbD	1
	Esophagogastric Adenocarcinoma	Missense_Mutation	R479Q	Del	0.03	ProbD	1
	Esophagogastric Adenocarcinoma	Missense_Mutation	R479Q	Del	0.03	ProbD	1
	Esophagogastric Adenocarcinoma	Missense_Mutation	R479Q	Del	0.03	ProbD	1
	Esophagogastric Adenocarcinoma	Missense_Mutation	R465C	Del	0	ProbD	1
	Esophagogastric Adenocarcinoma	Missense_Mutation	R465C	Del	0	ProbD	1
	Esophagogastric Adenocarcinoma	Missense_Mutation	R465C	Del	0	ProbD	1
	Esophagogastric Adenocarcinoma	Missense_Mutation	R465C	Del	0	ProbD	1
	Esophagogastric Adenocarcinoma	Missense_Mutation	R465C	Del	0	ProbD	1
	Esophagogastric Adenocarcinoma	Missense_Mutation	R465C	Del	0	ProbD	1
	Esophagogastric Adenocarcinoma	Missense_Mutation	R465C	Del	0	ProbD	1
	Esophagogastric Adenocarcinoma	Missense_Mutation	R465C	Del	0	ProbD	1
	Esophagogastric Adenocarcinoma	Missense_Mutation	R465C	Del	0	ProbD	1
	Esophagogastric Adenocarcinoma	Missense_Mutation	R465H	Del	0	ProbD	1
	Esophagogastric Adenocarcinoma	Missense_Mutation	R465H	Del	0	ProbD	1
	Esophagogastric Adenocarcinoma	Missense_Mutation	R505C	Del	0	ProbD	1
	Esophagogastric Adenocarcinoma	Missense_Mutation	R14Q	Del_low_confidence	0.03	Benign	0.001
	Esophagogastric Adenocarcinoma	Frame_Shift_Ins	R473Kfs*4	NA	NA	NA	NA
	Esophagogastric Adenocarcinoma	Missense_Mutation	E287V	Del	0.01	ProbD	0.992
	Esophagogastric Adenocarcinoma	Frame_Shift_Del	M240Cfs*14	NA	NA	NA	NA
	Esophagogastric Adenocarcinoma	Nonsense_Mutation	R278*	NA	NA	NA	NA
	Esophagogastric Adenocarcinoma	Frame_Shift_Del	R473Efs*25	NA	NA	NA	NA
	Esophagogastric Adenocarcinoma	Splice_Site	X195_splice	NA	NA	NA	NA
	Esophagogastric Adenocarcinoma	Nonsense_Mutation	Y545*	NA	NA	NA	NA
	Esophagogastric Adenocarcinoma	Nonsense_Mutation	Q358*	NA	NA	NA	NA
	Esophagogastric Adenocarcinoma	Frame_Shift_Ins	L682Afs*12	NA	NA	NA	NA
	Esophagogastric Adenocarcinoma	Nonsense_Mutation	Q306*	NA	NA	NA	NA
	Esophagogastric Adenocarcinoma	Nonsense_Mutation	Q618*	NA	NA	NA	NA
	Undifferentiated Stomach Adenocarcinoma	Frame_Shift_Ins	V341Sfs*22	NA	NA	NA	NA
	Esophagogastric Adenocarcinoma	Frame_Shift_Del	T482Ffs*16	NA	NA	NA	NA
	Esophagogastric Adenocarcinoma	Missense_Mutation	H500Q	Del	0	ProbD	1
	Esophagogastric Adenocarcinoma	Missense_Mutation	A626T	Del	0.02	ProbD	1
	Esophagogastric Adenocarcinoma	Missense_Mutation	K404E	Tol	0.12	ProbD	0.992
	Esophagogastric Adenocarcinoma	Missense_Mutation	A481V	Del	0.01	Benign	0.27
	Esophagogastric Adenocarcinoma	Missense_Mutation	V8M	Tol_low_confidence	0.06	Benign	0.367
	Esophagogastric Adenocarcinoma	Missense_Mutation	R674Q	Tol	0.14	ProbD	0.988
	Esophagogastric Adenocarcinoma	fusion	LRBA-FBXW7	NA	NA	NA	NA
	Endometrial Carcinoma	Frame_Shift_Del	S668Vfs*39	NA	NA	NA	NA
	Endometrial Carcinoma	Missense_Mutation	R479Q	Del	0.03	ProbD	1
	Endometrial Carcinoma	Missense_Mutation	R479Q	Del	0.03	ProbD	1
	Endometrial Carcinoma	Missense_Mutation	R479Q	Del	0.03	ProbD	1
	Endometrial Carcinoma	Missense_Mutation	R479Q	Del	0.03	ProbD	1
	Endometrial Carcinoma	Missense_Mutation	R479Q	Del	0.03	ProbD	1
	Endometrial Carcinoma	Missense_Mutation	Y545C	Del	0	ProbD	1
	Endometrial Carcinoma	Missense_Mutation	Y545C	Del	0	ProbD	1
	Endometrial Carcinoma	Missense_Mutation	Y545C	Del	0	ProbD	1
	Endometrial Carcinoma	Missense_Mutation	Y545C	Del	0	ProbD	1
	Endometrial Carcinoma	Missense_Mutation	R465C	Del	0	ProbD	1
	Endometrial Carcinoma	Missense_Mutation	R465C	Del	0	ProbD	1
	Endometrial Carcinoma	Missense_Mutation	R465C	Del	0	ProbD	1
	Endometrial Carcinoma	Missense_Mutation	R465C	Del	0	ProbD	1
	Endometrial Carcinoma	Missense_Mutation	R465C	Del	0	ProbD	1
	Endometrial Carcinoma	Missense_Mutation	R465C	Del	0	ProbD	1
	Endometrial Carcinoma	Missense_Mutation	R465C	Del	0	ProbD	1
	Endometrial Carcinoma	Missense_Mutation	R465C	Del	0	ProbD	1
	Endometrial Carcinoma	Nonsense_Mutation	E369*	NA	NA	NA	NA
	Endometrial Carcinoma	Missense_Mutation	R465H	Del	0	ProbD	1
	Endometrial Carcinoma	Missense_Mutation	R465H	Del	0	ProbD	1
	Endometrial Carcinoma	Missense_Mutation	R465H	Del	0	ProbD	1
	Endometrial Carcinoma	Missense_Mutation	R465H	Del	0	ProbD	1
	Endometrial Carcinoma	Missense_Mutation	R465H	Del	0	ProbD	1
	Endometrial Carcinoma	Missense_Mutation	R465H	Del	0	ProbD	1
	Endometrial Carcinoma	Missense_Mutation	R465H	Del	0	ProbD	1
	Endometrial Carcinoma	Missense_Mutation	R465H	Del	0	ProbD	1
	Endometrial Carcinoma	Missense_Mutation	R465H	Del	0	ProbD	1
	Endometrial Carcinoma	Missense_Mutation	R465H	Del	0	ProbD	1
	Endometrial Carcinoma	Missense_Mutation	R505C	Del	0	ProbD	1
	Endometrial Carcinoma	Missense_Mutation	R505C	Del	0	ProbD	1
	Endometrial Carcinoma	Missense_Mutation	R505C	Del	0	ProbD	1
	Endometrial Carcinoma	Missense_Mutation	R505C	Del	0	ProbD	1
	Endometrial Carcinoma	Missense_Mutation	R505C	Del	0	ProbD	1
	Endometrial Carcinoma	Missense_Mutation	R505C	Del	0	ProbD	1
	Endometrial Carcinoma	Missense_Mutation	R505C	Del	0	ProbD	1
	Endometrial Carcinoma	Missense_Mutation	R505C	Del	0	ProbD	1
	Endometrial Carcinoma	Missense_Mutation	R14Q	Del_low_confidence	0.03	Benign	0.001
	Endometrial Carcinoma	Nonsense_Mutation	R658*	NA	NA	NA	NA
	Endometrial Carcinoma	Nonsense_Mutation	R658*	NA	NA	NA	NA
	Endometrial Carcinoma	Nonsense_Mutation	R658*	NA	NA	NA	NA
	Endometrial Carcinoma	Nonsense_Mutation	R658*	NA	NA	NA	NA
	Endometrial Carcinoma	Nonsense_Mutation	R658*	NA	NA	NA	NA
	Endometrial Carcinoma	Nonsense_Mutation	R658*	NA	NA	NA	NA
	Endometrial Carcinoma	Nonsense_Mutation	R224*	NA	NA	NA	NA
	Endometrial Carcinoma	Frame_Shift_Ins	R473Kfs*4	NA	NA	NA	NA
	Endometrial Carcinoma	Missense_Mutation	R689W	Del	0	ProbD	1
	Endometrial Carcinoma	Missense_Mutation	R689W	Del	0	ProbD	1
	Endometrial Carcinoma	Missense_Mutation	R689W	Del	0	ProbD	1
	Endometrial Carcinoma	Missense_Mutation	R689W	Del	0	ProbD	1
	Endometrial Carcinoma	Missense_Mutation	R689W	Del	0	ProbD	1
	Endometrial Carcinoma	Missense_Mutation	R689W	Del	0	ProbD	1
	Endometrial Carcinoma	Missense_Mutation	R689W	Del	0	ProbD	1
	Endometrial Carcinoma	Missense_Mutation	R505G	Del	0	ProbD	1
	Endometrial Carcinoma	Missense_Mutation	R505G	Del	0	ProbD	1
	Endometrial Carcinoma	Missense_Mutation	R658Q	Tol	0.06	ProbD	0.994
	Endometrial Carcinoma	Missense_Mutation	R658Q	Tol	0.06	ProbD	0.994
	Endometrial Carcinoma	Missense_Mutation	R505H	Del	0	ProbD	1
	Endometrial Carcinoma	Missense_Mutation	R505H	Del	0	ProbD	1
	Endometrial Carcinoma	Missense_Mutation	R505H	Del	0	ProbD	1
	Endometrial Carcinoma	Nonsense_Mutation	R14*	NA	NA	NA	NA
	Endometrial Carcinoma	Missense_Mutation	R479G	Del	0	ProbD	1
	Endometrial Carcinoma	Missense_Mutation	R441W	Del	0	ProbD	0.999
	Endometrial Carcinoma	Nonsense_Mutation	R13*	NA	NA	NA	NA
	Endometrial Carcinoma	Frame_Shift_Del	M240Cfs*14	NA	NA	NA	NA
	Endometrial Carcinoma	Frame_Shift_Del	M240Cfs*14	NA	NA	NA	NA
	Endometrial Carcinoma	Nonsense_Mutation	R222*	NA	NA	NA	NA
	Endometrial Carcinoma	Missense_Mutation	R224Q	Tol	0.21	ProbD	0.947
	Endometrial Carcinoma	Splice_Site	X329_splice	NA	NA	NA	NA
	Endometrial Carcinoma	Missense_Mutation	G423V	Del	0	ProbD	1
	Endometrial Carcinoma	Missense_Mutation	G423V	Del	0	ProbD	1
	Endometrial Carcinoma	Missense_Mutation	G423V	Del	0	ProbD	1
	Endometrial Carcinoma	Missense_Mutation	G423V	Del	0	ProbD	1
	Endometrial Carcinoma	Missense_Mutation	G423V	Del	0	ProbD	1
	Endometrial Carcinoma	Missense_Mutation	G423V	Del	0	ProbD	1
	Endometrial Carcinoma	Missense_Mutation	R505L	Del	0	ProbD	1
	Endometrial Carcinoma	Nonsense_Mutation	R393*	NA	NA	NA	NA
	Endometrial Carcinoma	Missense_Mutation	R441Q	Del	0.03	ProbD	0.95
	Endometrial Carcinoma	Missense_Mutation	R441Q	Del	0.03	ProbD	0.95
	Endometrial Carcinoma	Frame_Shift_Del	M268Dfs*18	NA	NA	NA	NA
	Endometrial Carcinoma	Missense_Mutation	R689Q	Del	0.01	ProbD	0.999
	Endometrial Carcinoma	Nonsense_Mutation	W237*	NA	NA	NA	NA
	Endometrial Carcinoma	Nonsense_Mutation	R278*	NA	NA	NA	NA
	Endometrial Carcinoma	Missense_Mutation	G423A	Del	0.01	ProbD	1
	Endometrial Carcinoma	Frame_Shift_Ins	D109Rfs*2	NA	NA	NA	NA
	Endometrial Carcinoma	Nonsense_Mutation	E273*	NA	NA	NA	NA
	Endometrial Carcinoma	Missense_Mutation	D520E	Del	0	ProbD	0.998
	Endometrial Carcinoma	Nonsense_Mutation	E99*	NA	NA	NA	NA
	Endometrial Carcinoma	Splice_Region	X195_splice	NA	NA	NA	NA
	Endometrial Carcinoma	Nonsense_Mutation	C466*	NA	NA	NA	NA
	Endometrial Carcinoma	Missense_Mutation	S86L	Del_low_confidence	0.03	Benign	0
	Endometrial Carcinoma	Missense_Mutation	R179H	Del_low_confidence	0.01	PosD	0.579
	Endometrial Carcinoma	Missense_Mutation	V672M	Del	0	ProbD	0.992
	Endometrial Carcinoma	Missense_Mutation	V418M	Tol	0.1	PosD	0.528
	Endometrial Carcinoma	Missense_Mutation	P247T	Tol	0.18	Benign	0.069
	Endometrial Carcinoma	Missense_Mutation	D135Y	Del_low_confidence	0.01	Benign	0.328
	Endometrial Carcinoma	Missense_Mutation	L320I	Tol	0.07	Benign	0.437
	Endometrial Carcinoma	Missense_Mutation	E248D	Tol	0.12	Benign	0.02
	Endometrial Carcinoma	Missense_Mutation	E248D	Tol	0.12	Benign	0.02
	Endometrial Carcinoma	Missense_Mutation	H382N	Del	0.03	ProbD	0.98
	Endometrial Carcinoma	Missense_Mutation	H52Y	Del_low_confidence	0.02	Benign	0.047
	Endometrial Carcinoma	Missense_Mutation	S476I	Del	0	ProbD	0.996
	Endometrial Carcinoma	Missense_Mutation	D129A	Tol_low_confidence	0.23	Benign	0
	Endometrial Carcinoma	Missense_Mutation	K185N	Del_low_confidence	0	ProbD	0.978
	Endometrial Carcinoma	Missense_Mutation	C506Y	Del	0	ProbD	1
	Endometrial Carcinoma	Missense_Mutation	R83I	Del_low_confidence	0	Benign	0.047
	Endometrial Carcinoma	Missense_Mutation	F161L	Tol_low_confidence	0.35	Benign	0.025
	Endometrial Carcinoma	Missense_Mutation	D300Y	Del	0	ProbD	0.999
	Endometrial Carcinoma	Missense_Mutation	H575P	Del	0.03	ProbD	0.988
	Endometrial Carcinoma	Missense_Mutation	T653A	Del	0	PosD	0.471
	Endometrial Carcinoma	In_Frame_Ins	D380_H382dup	NA	NA	NA	NA
	Endometrial Carcinoma	Missense_Mutation	G499D	Del	0	ProbD	0.996
	Endometrial Carcinoma	Missense_Mutation	R543K	Tol	0.2	ProbD	0.91
	Endometrial Carcinoma	Missense_Mutation	L290F	Del	0.01	ProbD	0.995
	Endometrial Carcinoma	Missense_Mutation	R278Q	Del	0.03	ProbD	0.966
	Endometrial Carcinoma	Missense_Mutation	M33I	Del_low_confidence	0.01	Benign	0
	Endometrial Carcinoma	Missense_Mutation	D399V	Del	0	ProbD	1
FBXO5	Bladder Urothelial Carcinoma	Frame_Shift_Del	K207Rfs*9	NA	NA	NA	NA
	Bladder Urothelial Carcinoma	Missense_Mutation	Q342E	Del	0.04	Benign	0.039
	Bladder Urothelial Carcinoma	Missense_Mutation	S175C	Tol	0.16	Benign	0
	Bladder Urothelial Carcinoma	Missense_Mutation	C419S	Del	0	ProbD	0.996
	Bladder Urothelial Carcinoma	Missense_Mutation	G59V	Del	0.01	Benign	0.033
	Invasive Breast Carcinoma	Missense_Mutation	T355P	Tol	0.14	Benign	0.003
	Invasive Breast Carcinoma	In_Frame_Del	G402_C406del	NA	NA	NA	NA
	Colorectal Adenocarcinoma	Nonsense_Mutation	R252*	NA	NA	NA	NA
	Colorectal Adenocarcinoma	Nonsense_Mutation	R252*	NA	NA	NA	NA
	Colorectal Adenocarcinoma	Frame_Shift_Del	K207Rfs*9	NA	NA	NA	NA
	Colorectal Adenocarcinoma	Frame_Shift_Del	D340Mfs*30	NA	NA	NA	NA
	Colorectal Adenocarcinoma	Missense_Mutation	V328A	Del	0	Benign	0.351
	Colorectal Adenocarcinoma	Missense_Mutation	R114H	Tol	0.12	Benign	0
	Colorectal Adenocarcinoma	Missense_Mutation	L220R	Del	0	PosD	0.853
	Colorectal Adenocarcinoma	Missense_Mutation	T110S	Tol	0.54	Benign	0.007
	Colorectal Adenocarcinoma	Nonsense_Mutation	E39*	NA	NA	NA	NA
	Colorectal Adenocarcinoma	Missense_Mutation	L205F	Del	0	ProbD	0.997
	Colorectal Adenocarcinoma	Missense_Mutation	L259F	Del	0	ProbD	0.999
	Colorectal Adenocarcinoma	Missense_Mutation	T110I	Tol	0.08	Benign	0.157
	Non-Small Cell Lung Cancer	Missense_Mutation	E111K	Tol	0.11	Benign	0.007
	Non-Small Cell Lung Cancer	Missense_Mutation	I223L	Tol	0.19	Benign	0
	Non-Small Cell Lung Cancer	Missense_Mutation	R237T	Del	0.01	PosD	0.477
	Non-Small Cell Lung Cancer	Missense_Mutation	R252Q	Tol	0.64	Benign	0.06
	Pancreatic Adenocarcinoma	Missense_Mutation	D50G	Tol	0.07	Benign	0.011
	Melanoma	Missense_Mutation	S346F	Del	0.02	PosD	0.525
	Melanoma	Nonsense_Mutation	E167*	NA	NA	NA	NA
	Esophagogastric Adenocarcinoma	Frame_Shift_Del	D340Mfs*30	NA	NA	NA	NA
	Esophagogastric Adenocarcinoma	Missense_Mutation	F321C	Tol	0.26	Benign	0
	Esophagogastric Adenocarcinoma	Splice_Site	X273_splice	NA	NA	NA	NA
	Endometrial Carcinoma	Nonsense_Mutation	R252*	NA	NA	NA	NA
	Endometrial Carcinoma	Nonsense_Mutation	R252*	NA	NA	NA	NA
	Endometrial Carcinoma	Nonsense_Mutation	R358*	NA	NA	NA	NA
	Endometrial Carcinoma	Missense_Mutation	R380C	Del	0	PosD	0.828
	Endometrial Carcinoma	Missense_Mutation	R380C	Del	0	PosD	0.828
	Endometrial Carcinoma	Missense_Mutation	G236D	Del	0	ProbD	0.999
	Endometrial Carcinoma	Missense_Mutation	E166K	Tol	0.68	Benign	0.001
	Endometrial Carcinoma	Missense_Mutation	Q293R	Tol	0.06	Benign	0.425
	Endometrial Carcinoma	Missense_Mutation	M239I	Del	0	ProbD	0.98
	Endometrial Carcinoma	Missense_Mutation	G97E	Tol	0.44	Benign	0.007
	Endometrial Carcinoma	Missense_Mutation	D89Y	Del	0.01	PosD	0.635
	Endometrial Carcinoma	Missense_Mutation	T407M	Del	0	ProbD	0.998
	Endometrial Carcinoma	Missense_Mutation	T407M	Del	0	ProbD	0.998
	Endometrial Carcinoma	Missense_Mutation	F362L	Del	0.01	ProbD	0.994
	Endometrial Carcinoma	Missense_Mutation	G402E	Del	0.01	Benign	0.36
	Endometrial Carcinoma	Missense_Mutation	I105L	Tol	0.42	Benign	0.015
	Endometrial Carcinoma	Missense_Mutation	S278G	Del	0	ProbD	0.998
	Endometrial Carcinoma	Missense_Mutation	S157G	Tol	0.31	Benign	0
	Endometrial Carcinoma	Missense_Mutation	R445Q	Tol	0.18	Benign	0.138
	Endometrial Carcinoma	Missense_Mutation	G400D	Tol	0.08	Benign	0.186
	Endometrial Carcinoma	Nonsense_Mutation	G227*	NA	NA	NA	NA
	Endometrial Carcinoma	Missense_Mutation	V277L	Del	0.02	ProbD	0.998
	Endometrial Carcinoma	Missense_Mutation	F51C	Del	0	PosD	0.819
	Endometrial Carcinoma	Missense_Mutation	R358Q	Del	0	PosD	0.895
	Endometrial Carcinoma	Missense_Mutation	K442N	Tol	0.07	Benign	0.118
	Endometrial Carcinoma	Missense_Mutation	E249K	Del	0.01	ProbD	0.97

## Sheet: Table S3
Table S3: Gene copy number alterations of six SCF complex members in 10 cancer types.
Cancer StudyA (N)	SKP1				CUL1				RBX1				SKP2				FBXW7				FBX05
	Shallow Deletion	Deep Deletion	Gain	Amplifi-cation	Shallow Deletion	Deep Deletion	Gain	Amplifi-cation	Shallow Deletion	Deep Deletion	Gain	Amplifi-cation	Shallow Deletion	Deep Deletion	Gain	Amplifi-cation	Shallow Deletion	Deep Deletion	Gain	Amplifi-cation	Shallow Deletion	Deep Deletion	Gain	Amplifi-cation
Bladder Urothelial Carcinoma (411)	45.9854	0.486618	6.32603	0	12.6521	0.486618	31.3869	0.486618	45.0122	0.486618	10.219	0	8.0292	0	41.1192	7.05596	39.4161	1.45985	9.00243	0	44.7689	0.486618	7.78589	0
Breast Invasive Carcinoma (1084)	22.9705	0.184502	18.9114	0.184502	16.3284	0.553506	24.4465	0.645756	44.7417	0.184502	10.2399	0.0922509	8.85609	0.184502	31.1808	1.38376	29.5203	0.553506	8.76384	0.738007	31.2731	0.184502	12.7306	1.19926
Colorectal Adenocarcinoma (594)	23.569	0.3367	8.58586	0	2.0202	0.16835	49.4949	0.16835	34.5118	0	3.19865	0	10.7744	0	20.0337	0.505051	33.165	0.673401	4.0404	0.16835	12.1212	0.16835	16.6667	0.505051
Head & Neck Squamous Cell Carcinoma (523)	38.2409	0.191205	6.69216	0.191205	22.5621	0.573614	18.3556	0.191205	13.9579	0	21.6061	0.191205	5.54493	0	38.8145	3.44168	34.608	1.33843	6.69216	0.191205	15.87	0.191205	12.2371	0
Lung Adenocarcinoma (566)	36.2191	0.706714	14.4876	0	10.2473	0	37.4558	1.59011	39.3993	0.353357	11.8375	0.353357	4.59364	0	45.7597	8.30389	28.4452	0.176678	9.36396	0.176678	44.6996	0.530035	7.06714	0.353357
Skin Cutaneous Melanoma (444)	26.8018	0	9.68468	0	4.5045	0.225225	46.8468	2.25225	7.20721	0	30.1802	3.6036	15.3153	0	19.3694	2.47748	20.2703	0.675676	10.1351	0.45045	49.0991	0.900901	4.72973	0
Ovarian Serous Cystadenocarcinoma (584)	43.8356	0.513699	14.2123	0.513699	11.3014	0.342466	45.5479	6.67808	79.2808	1.0274	4.79452	0.342466	10.6164	0	38.5274	6.16438	66.0959	0.856164	5.82192	1.0274	59.0753	1.36986	12.3288	0.342466
Pancreatic Adenocarcinoma (184)	11.9565	0.543478	8.69565	1.08696	8.15217	0	22.8261	0	25	0	6.52174	2.17391	5.43478	0	13.587	0.543478	15.7609	0.543478	5.43478	0.543478	48.913	0.543478	2.17391	0
Stomach Adenocarcinoma (440)	33.1818	0.909091	5.90909	0.227273	18.4091	1.36364	30.9091	0.227273	32.9545	0.227273	8.40909	0	11.1364	0.454545	23.1818	5.68182	40.6818	0.681818	4.77273	1.13636	17.7273	0	17.0455	0.909091
Uterine Corpus Endometrial Carcinoma (529)	16.2571	0	3.21361	0.378072	11.1531	0.189036	13.2325	0.189036	21.172	0	6.23819	0.756144	5.67108	0	12.2873	2.83554	20.4159	0.189036	0.94518	0.378072	7.18336	0	13.4216	0
ATCGA PanCancer Atlas (https://www.cbioportal.org)

## Sheet: Table S4
Table S4: Methylation Status of SKP1 in 10 cancer types.
Cancer StudyA	SKP1 Copy Number Alterations	β-values		ATCGA Firehose Legacy (https://gdac.broadinstitute.org/)
Bladder Urothelial Carcinoma	Deep Deletion	0.231154
Bladder Urothelial Carcinoma	Deep Deletion	0.76891
Bladder Urothelial Carcinoma	Deep Deletion	0.680842
Bladder Urothelial Carcinoma	Shallow Deletion	0.58759
Bladder Urothelial Carcinoma	Shallow Deletion	0.582656
Bladder Urothelial Carcinoma	Shallow Deletion	0.698685
Bladder Urothelial Carcinoma	Shallow Deletion	0.577394
Bladder Urothelial Carcinoma	Shallow Deletion	0.394069
Bladder Urothelial Carcinoma	Shallow Deletion	0.769427
Bladder Urothelial Carcinoma	Shallow Deletion	0.125163
Bladder Urothelial Carcinoma	Shallow Deletion	0.775735
Bladder Urothelial Carcinoma	Shallow Deletion	0.404314
Bladder Urothelial Carcinoma	Shallow Deletion	0.831283
Bladder Urothelial Carcinoma	Shallow Deletion	0.606503
Bladder Urothelial Carcinoma	Shallow Deletion	0.653599
Bladder Urothelial Carcinoma	Shallow Deletion	0.547729
Bladder Urothelial Carcinoma	Shallow Deletion	0.53372
Bladder Urothelial Carcinoma	Shallow Deletion	0.542922
Bladder Urothelial Carcinoma	Shallow Deletion	0.704262
Bladder Urothelial Carcinoma	Shallow Deletion	0.677285
Bladder Urothelial Carcinoma	Shallow Deletion	0.595728
Bladder Urothelial Carcinoma	Shallow Deletion	0.595143
Bladder Urothelial Carcinoma	Shallow Deletion	0.381622
Bladder Urothelial Carcinoma	Shallow Deletion	0.421492
Bladder Urothelial Carcinoma	Shallow Deletion	0.833439
Bladder Urothelial Carcinoma	Shallow Deletion	0.774711
Bladder Urothelial Carcinoma	Shallow Deletion	0.546935
Bladder Urothelial Carcinoma	Shallow Deletion	0.825711
Bladder Urothelial Carcinoma	Shallow Deletion	0.200774
Bladder Urothelial Carcinoma	Shallow Deletion	0.141667
Bladder Urothelial Carcinoma	Shallow Deletion	0.396916
Bladder Urothelial Carcinoma	Shallow Deletion	0.494188
Bladder Urothelial Carcinoma	Shallow Deletion	0.401479
Bladder Urothelial Carcinoma	Shallow Deletion	0.54543
Bladder Urothelial Carcinoma	Shallow Deletion	0.474054
Bladder Urothelial Carcinoma	Shallow Deletion	0.733761
Bladder Urothelial Carcinoma	Shallow Deletion	0.397689
Bladder Urothelial Carcinoma	Shallow Deletion	0.564709
Bladder Urothelial Carcinoma	Shallow Deletion	0.716563
Bladder Urothelial Carcinoma	Shallow Deletion	0.623935
Bladder Urothelial Carcinoma	Shallow Deletion	0.204288
Bladder Urothelial Carcinoma	Shallow Deletion	0.677837
Bladder Urothelial Carcinoma	Shallow Deletion	0.706162
Bladder Urothelial Carcinoma	Shallow Deletion	0.701427
Bladder Urothelial Carcinoma	Shallow Deletion	0.590167
Bladder Urothelial Carcinoma	Shallow Deletion	0.494836
Bladder Urothelial Carcinoma	Shallow Deletion	0.655142
Bladder Urothelial Carcinoma	Shallow Deletion	0.633409
Bladder Urothelial Carcinoma	Shallow Deletion	0.550472
Bladder Urothelial Carcinoma	Shallow Deletion	0.250927
Bladder Urothelial Carcinoma	Shallow Deletion	0.396852
Bladder Urothelial Carcinoma	Shallow Deletion	0.869459
Bladder Urothelial Carcinoma	Shallow Deletion	0.497135
Bladder Urothelial Carcinoma	Shallow Deletion	0.41025
Bladder Urothelial Carcinoma	Shallow Deletion	0.455937
Bladder Urothelial Carcinoma	Shallow Deletion	0.643593
Bladder Urothelial Carcinoma	Shallow Deletion	0.693052
Bladder Urothelial Carcinoma	Shallow Deletion	0.21569
Bladder Urothelial Carcinoma	Shallow Deletion	0.31789
Bladder Urothelial Carcinoma	Shallow Deletion	0.549175
Bladder Urothelial Carcinoma	Shallow Deletion	0.622994
Bladder Urothelial Carcinoma	Shallow Deletion	0.658865
Bladder Urothelial Carcinoma	Shallow Deletion	0.34562
Bladder Urothelial Carcinoma	Shallow Deletion	0.258903
Bladder Urothelial Carcinoma	Shallow Deletion	0.195412
Bladder Urothelial Carcinoma	Shallow Deletion	0.748837
Bladder Urothelial Carcinoma	Shallow Deletion	0.516227
Bladder Urothelial Carcinoma	Shallow Deletion	0.547048
Bladder Urothelial Carcinoma	Shallow Deletion	0.75397
Bladder Urothelial Carcinoma	Shallow Deletion	0.856015
Bladder Urothelial Carcinoma	Shallow Deletion	0.719393
Bladder Urothelial Carcinoma	Shallow Deletion	0.502345
Bladder Urothelial Carcinoma	Shallow Deletion	0.416958
Bladder Urothelial Carcinoma	Shallow Deletion	0.834912
Bladder Urothelial Carcinoma	Shallow Deletion	0.752486
Bladder Urothelial Carcinoma	Shallow Deletion	0.672789
Bladder Urothelial Carcinoma	Shallow Deletion	0.748716
Bladder Urothelial Carcinoma	Shallow Deletion	0.633439
Bladder Urothelial Carcinoma	Shallow Deletion	0.711484
Bladder Urothelial Carcinoma	Shallow Deletion	0.502826
Bladder Urothelial Carcinoma	Shallow Deletion	0.670572
Bladder Urothelial Carcinoma	Shallow Deletion	0.575409
Bladder Urothelial Carcinoma	Shallow Deletion	0.689939
Bladder Urothelial Carcinoma	Shallow Deletion	0.518344
Bladder Urothelial Carcinoma	Shallow Deletion	0.570342
Bladder Urothelial Carcinoma	Shallow Deletion	0.562014
Bladder Urothelial Carcinoma	Shallow Deletion	0.72404
Bladder Urothelial Carcinoma	Shallow Deletion	0.492444
Bladder Urothelial Carcinoma	Shallow Deletion	0.579251
Bladder Urothelial Carcinoma	Shallow Deletion	0.651634
Bladder Urothelial Carcinoma	Shallow Deletion	0.508008
Bladder Urothelial Carcinoma	Shallow Deletion	0.703015
Bladder Urothelial Carcinoma	Shallow Deletion	0.727714
Bladder Urothelial Carcinoma	Shallow Deletion	0.558215
Bladder Urothelial Carcinoma	Shallow Deletion	0.327259
Bladder Urothelial Carcinoma	Shallow Deletion	0.662452
Bladder Urothelial Carcinoma	Shallow Deletion	0.869171
Bladder Urothelial Carcinoma	Shallow Deletion	0.347606
Bladder Urothelial Carcinoma	Shallow Deletion	0.48072
Bladder Urothelial Carcinoma	Shallow Deletion	0.573368
Bladder Urothelial Carcinoma	Shallow Deletion	0.789513
Bladder Urothelial Carcinoma	Shallow Deletion	0.614944
Bladder Urothelial Carcinoma	Shallow Deletion	0.410256
Bladder Urothelial Carcinoma	Shallow Deletion	0.634056
Bladder Urothelial Carcinoma	Shallow Deletion	0.587214
Bladder Urothelial Carcinoma	Shallow Deletion	0.442215
Bladder Urothelial Carcinoma	Shallow Deletion	0.780267
Bladder Urothelial Carcinoma	Shallow Deletion	0.633606
Bladder Urothelial Carcinoma	Shallow Deletion	0.608966
Bladder Urothelial Carcinoma	Shallow Deletion	0.412426
Bladder Urothelial Carcinoma	Shallow Deletion	0.341024
Bladder Urothelial Carcinoma	Shallow Deletion	0.513298
Bladder Urothelial Carcinoma	Shallow Deletion	0.233111
Bladder Urothelial Carcinoma	Shallow Deletion	0.699614
Bladder Urothelial Carcinoma	Shallow Deletion	0.698033
Bladder Urothelial Carcinoma	Shallow Deletion	0.439077
Bladder Urothelial Carcinoma	Shallow Deletion	0.299035
Bladder Urothelial Carcinoma	Shallow Deletion	0.211222
Bladder Urothelial Carcinoma	Shallow Deletion	0.502504
Bladder Urothelial Carcinoma	Shallow Deletion	0.652755
Bladder Urothelial Carcinoma	Shallow Deletion	0.819586
Bladder Urothelial Carcinoma	Shallow Deletion	0.782593
Bladder Urothelial Carcinoma	Shallow Deletion	0.415135
Bladder Urothelial Carcinoma	Shallow Deletion	0.792828
Bladder Urothelial Carcinoma	Shallow Deletion	0.710461
Bladder Urothelial Carcinoma	Shallow Deletion	0.370238
Bladder Urothelial Carcinoma	Shallow Deletion	0.582688
Bladder Urothelial Carcinoma	Shallow Deletion	0.668766
Bladder Urothelial Carcinoma	Shallow Deletion	0.351503
Bladder Urothelial Carcinoma	Shallow Deletion	0.548439
Bladder Urothelial Carcinoma	Shallow Deletion	0.514496
Bladder Urothelial Carcinoma	Shallow Deletion	0.568477
Bladder Urothelial Carcinoma	Shallow Deletion	0.394773
Bladder Urothelial Carcinoma	Shallow Deletion	0.778234
Bladder Urothelial Carcinoma	Shallow Deletion	0.512689
Bladder Urothelial Carcinoma	Shallow Deletion	0.314743
Bladder Urothelial Carcinoma	Shallow Deletion	0.63651
Bladder Urothelial Carcinoma	Shallow Deletion	0.442524
Bladder Urothelial Carcinoma	Shallow Deletion	0.505911
Bladder Urothelial Carcinoma	Shallow Deletion	0.607556
Bladder Urothelial Carcinoma	Shallow Deletion	0.265177
Bladder Urothelial Carcinoma	Shallow Deletion	0.344915
Bladder Urothelial Carcinoma	Shallow Deletion	0.695267
Bladder Urothelial Carcinoma	Shallow Deletion	0.549359
Bladder Urothelial Carcinoma	Shallow Deletion	0.614958
Bladder Urothelial Carcinoma	Shallow Deletion	0.602516
Bladder Urothelial Carcinoma	Shallow Deletion	0.392066
Bladder Urothelial Carcinoma	Shallow Deletion	0.692333
Bladder Urothelial Carcinoma	Shallow Deletion	0.583847
Bladder Urothelial Carcinoma	Shallow Deletion	0.763867
Bladder Urothelial Carcinoma	Shallow Deletion	0.609811
Bladder Urothelial Carcinoma	Shallow Deletion	0.532975
Bladder Urothelial Carcinoma	Shallow Deletion	0.637229
Bladder Urothelial Carcinoma	Shallow Deletion	0.111427
Bladder Urothelial Carcinoma	Shallow Deletion	0.829326
Bladder Urothelial Carcinoma	Shallow Deletion	0.784584
Bladder Urothelial Carcinoma	Shallow Deletion	0.590607
Bladder Urothelial Carcinoma	Shallow Deletion	0.79724
Bladder Urothelial Carcinoma	Shallow Deletion	0.744714
Bladder Urothelial Carcinoma	Shallow Deletion	0.804938
Bladder Urothelial Carcinoma	Shallow Deletion	0.250308
Bladder Urothelial Carcinoma	Shallow Deletion	0.634115
Bladder Urothelial Carcinoma	Shallow Deletion	0.72818
Bladder Urothelial Carcinoma	Shallow Deletion	0.487747
Bladder Urothelial Carcinoma	Shallow Deletion	0.643703
Bladder Urothelial Carcinoma	Shallow Deletion	0.665139
Bladder Urothelial Carcinoma	Shallow Deletion	0.739089
Bladder Urothelial Carcinoma	Shallow Deletion	0.742763
Bladder Urothelial Carcinoma	Shallow Deletion	0.283855
Bladder Urothelial Carcinoma	Shallow Deletion	0.2988
Bladder Urothelial Carcinoma	Shallow Deletion	0.790178
Bladder Urothelial Carcinoma	Shallow Deletion	0.631474
Bladder Urothelial Carcinoma	Shallow Deletion	0.46304
Bladder Urothelial Carcinoma	Shallow Deletion	0.16186
Bladder Urothelial Carcinoma	Shallow Deletion	0.316657
Bladder Urothelial Carcinoma	Shallow Deletion	0.331739
Bladder Urothelial Carcinoma	Shallow Deletion	0.697577
Bladder Urothelial Carcinoma	Shallow Deletion	0.799668
Bladder Urothelial Carcinoma	Shallow Deletion	0.581561
Bladder Urothelial Carcinoma	Shallow Deletion	0.448527
Bladder Urothelial Carcinoma	Shallow Deletion	0.692105
Bladder Urothelial Carcinoma	Shallow Deletion	0.259189
Bladder Urothelial Carcinoma	Shallow Deletion	0.502903
Bladder Urothelial Carcinoma	Shallow Deletion	0.501565
Bladder Urothelial Carcinoma	Shallow Deletion	0.425173
Bladder Urothelial Carcinoma	Shallow Deletion	0.495232
Bladder Urothelial Carcinoma	Shallow Deletion	0.782155
Bladder Urothelial Carcinoma	Shallow Deletion	0.678664
Bladder Urothelial Carcinoma	Shallow Deletion	0.677927
Bladder Urothelial Carcinoma	Shallow Deletion	0.462371
Bladder Urothelial Carcinoma	Shallow Deletion	0.752741
Bladder Urothelial Carcinoma	Diploid	0.08734
Bladder Urothelial Carcinoma	Diploid	0.153044
Bladder Urothelial Carcinoma	Diploid	0.824391
Bladder Urothelial Carcinoma	Diploid	0.64725
Bladder Urothelial Carcinoma	Diploid	0.350017
Bladder Urothelial Carcinoma	Diploid	0.16574
Bladder Urothelial Carcinoma	Diploid	0.564361
Bladder Urothelial Carcinoma	Diploid	0.505444
Bladder Urothelial Carcinoma	Diploid	0.785993
Bladder Urothelial Carcinoma	Diploid	0.64926
Bladder Urothelial Carcinoma	Diploid	0.640634
Bladder Urothelial Carcinoma	Diploid	0.285177
Bladder Urothelial Carcinoma	Diploid	0.68608
Bladder Urothelial Carcinoma	Diploid	0.566555
Bladder Urothelial Carcinoma	Diploid	0.606113
Bladder Urothelial Carcinoma	Diploid	0.433041
Bladder Urothelial Carcinoma	Diploid	0.516576
Bladder Urothelial Carcinoma	Diploid	0.688156
Bladder Urothelial Carcinoma	Diploid	0.368106
Bladder Urothelial Carcinoma	Diploid	0.452481
Bladder Urothelial Carcinoma	Diploid	0.474743
Bladder Urothelial Carcinoma	Diploid	0.535848
Bladder Urothelial Carcinoma	Diploid	0.260665
Bladder Urothelial Carcinoma	Diploid	0.640664
Bladder Urothelial Carcinoma	Diploid	0.598224
Bladder Urothelial Carcinoma	Diploid	0.667043
Bladder Urothelial Carcinoma	Diploid	0.365789
Bladder Urothelial Carcinoma	Diploid	0.730727
Bladder Urothelial Carcinoma	Diploid	0.143528
Bladder Urothelial Carcinoma	Diploid	0.354814
Bladder Urothelial Carcinoma	Diploid	0.354179
Bladder Urothelial Carcinoma	Diploid	0.299813
Bladder Urothelial Carcinoma	Diploid	0.629473
Bladder Urothelial Carcinoma	Diploid	0.226055
Bladder Urothelial Carcinoma	Diploid	0.23035
Bladder Urothelial Carcinoma	Diploid	0.272718
Bladder Urothelial Carcinoma	Diploid	0.193327
Bladder Urothelial Carcinoma	Diploid	0.338452
Bladder Urothelial Carcinoma	Diploid	0.24582
Bladder Urothelial Carcinoma	Diploid	0.286285
Bladder Urothelial Carcinoma	Diploid	0.141401
Bladder Urothelial Carcinoma	Diploid	0.481899
Bladder Urothelial Carcinoma	Diploid	0.319536
Bladder Urothelial Carcinoma	Diploid	0.233696
Bladder Urothelial Carcinoma	Diploid	0.20107
Bladder Urothelial Carcinoma	Diploid	0.732953
Bladder Urothelial Carcinoma	Diploid	0.621255
Bladder Urothelial Carcinoma	Diploid	0.773597
Bladder Urothelial Carcinoma	Diploid	0.470943
Bladder Urothelial Carcinoma	Diploid	0.34699
Bladder Urothelial Carcinoma	Diploid	0.415095
Bladder Urothelial Carcinoma	Diploid	0.266847
Bladder Urothelial Carcinoma	Diploid	0.345963
Bladder Urothelial Carcinoma	Diploid	0.388408
Bladder Urothelial Carcinoma	Diploid	0.191662
Bladder Urothelial Carcinoma	Diploid	0.474479
Bladder Urothelial Carcinoma	Diploid	0.533024
Bladder Urothelial Carcinoma	Diploid	0.230208
Bladder Urothelial Carcinoma	Diploid	0.679251
Bladder Urothelial Carcinoma	Diploid	0.169525
Bladder Urothelial Carcinoma	Diploid	0.390773
Bladder Urothelial Carcinoma	Diploid	0.84994
Bladder Urothelial Carcinoma	Diploid	0.467396
Bladder Urothelial Carcinoma	Diploid	0.56941
Bladder Urothelial Carcinoma	Diploid	0.505255
Bladder Urothelial Carcinoma	Diploid	0.817425
Bladder Urothelial Carcinoma	Diploid	0.766501
Bladder Urothelial Carcinoma	Diploid	0.137545
Bladder Urothelial Carcinoma	Diploid	0.196562
Bladder Urothelial Carcinoma	Diploid	0.120027
Bladder Urothelial Carcinoma	Diploid	0.401318
Bladder Urothelial Carcinoma	Diploid	0.865213
Bladder Urothelial Carcinoma	Diploid	0.726598
Bladder Urothelial Carcinoma	Diploid	0.405244
Bladder Urothelial Carcinoma	Diploid	0.35925
Bladder Urothelial Carcinoma	Diploid	0.177673
Bladder Urothelial Carcinoma	Diploid	0.235745
Bladder Urothelial Carcinoma	Diploid	0.585205
Bladder Urothelial Carcinoma	Diploid	0.311198
Bladder Urothelial Carcinoma	Diploid	0.335556
Bladder Urothelial Carcinoma	Diploid	0.457783
Bladder Urothelial Carcinoma	Diploid	0.386703
Bladder Urothelial Carcinoma	Diploid	0.148639
Bladder Urothelial Carcinoma	Diploid	0.434216
Bladder Urothelial Carcinoma	Diploid	0.115559
Bladder Urothelial Carcinoma	Diploid	0.755694
Bladder Urothelial Carcinoma	Diploid	0.664217
Bladder Urothelial Carcinoma	Diploid	0.376894
Bladder Urothelial Carcinoma	Diploid	0.603856
Bladder Urothelial Carcinoma	Diploid	0.694869
Bladder Urothelial Carcinoma	Diploid	0.639381
Bladder Urothelial Carcinoma	Diploid	0.775554
Bladder Urothelial Carcinoma	Diploid	0.730595
Bladder Urothelial Carcinoma	Diploid	0.253851
Bladder Urothelial Carcinoma	Diploid	0.723282
Bladder Urothelial Carcinoma	Diploid	0.613359
Bladder Urothelial Carcinoma	Diploid	0.519988
Bladder Urothelial Carcinoma	Diploid	0.565918
Bladder Urothelial Carcinoma	Diploid	0.629859
Bladder Urothelial Carcinoma	Diploid	0.602362
Bladder Urothelial Carcinoma	Diploid	0.231739
Bladder Urothelial Carcinoma	Diploid	0.451262
Bladder Urothelial Carcinoma	Diploid	0.647146
Bladder Urothelial Carcinoma	Diploid	0.763477
Bladder Urothelial Carcinoma	Diploid	0.413948
Bladder Urothelial Carcinoma	Diploid	0.788145
Bladder Urothelial Carcinoma	Diploid	0.651253
Bladder Urothelial Carcinoma	Diploid	0.411295
Bladder Urothelial Carcinoma	Diploid	0.418276
Bladder Urothelial Carcinoma	Diploid	0.681187
Bladder Urothelial Carcinoma	Diploid	0.612119
Bladder Urothelial Carcinoma	Diploid	0.452843
Bladder Urothelial Carcinoma	Diploid	0.270087
Bladder Urothelial Carcinoma	Diploid	0.549184
Bladder Urothelial Carcinoma	Diploid	0.488103
Bladder Urothelial Carcinoma	Diploid	0.583561
Bladder Urothelial Carcinoma	Diploid	0.5116
Bladder Urothelial Carcinoma	Diploid	0.558604
Bladder Urothelial Carcinoma	Diploid	0.283452
Bladder Urothelial Carcinoma	Diploid	0.914789
Bladder Urothelial Carcinoma	Diploid	0.544031
Bladder Urothelial Carcinoma	Diploid	0.42926
Bladder Urothelial Carcinoma	Diploid	0.652473
Bladder Urothelial Carcinoma	Diploid	0.487791
Bladder Urothelial Carcinoma	Diploid	0.479295
Bladder Urothelial Carcinoma	Diploid	0.169719
Bladder Urothelial Carcinoma	Diploid	0.614901
Bladder Urothelial Carcinoma	Diploid	0.823933
Bladder Urothelial Carcinoma	Diploid	0.458604
Bladder Urothelial Carcinoma	Diploid	0.422531
Bladder Urothelial Carcinoma	Diploid	0.435814
Bladder Urothelial Carcinoma	Diploid	0.412827
Bladder Urothelial Carcinoma	Diploid	0.582459
Bladder Urothelial Carcinoma	Diploid	0.454811
Bladder Urothelial Carcinoma	Diploid	0.614778
Bladder Urothelial Carcinoma	Diploid	0.59522
Bladder Urothelial Carcinoma	Diploid	0.495643
Bladder Urothelial Carcinoma	Diploid	0.646343
Bladder Urothelial Carcinoma	Diploid	0.588964
Bladder Urothelial Carcinoma	Diploid	0.516674
Bladder Urothelial Carcinoma	Diploid	0.362358
Bladder Urothelial Carcinoma	Diploid	0.282003
Bladder Urothelial Carcinoma	Diploid	0.345374
Bladder Urothelial Carcinoma	Diploid	0.153311
Bladder Urothelial Carcinoma	Diploid	0.610283
Bladder Urothelial Carcinoma	Diploid	0.339438
Bladder Urothelial Carcinoma	Diploid	0.48139
Bladder Urothelial Carcinoma	Diploid	0.687451
Bladder Urothelial Carcinoma	Diploid	0.235323
Bladder Urothelial Carcinoma	Diploid	0.577808
Bladder Urothelial Carcinoma	Diploid	0.654676
Bladder Urothelial Carcinoma	Diploid	0.715042
Bladder Urothelial Carcinoma	Diploid	0.267439
Bladder Urothelial Carcinoma	Diploid	0.462404
Bladder Urothelial Carcinoma	Diploid	0.661014
Bladder Urothelial Carcinoma	Diploid	0.631368
Bladder Urothelial Carcinoma	Diploid	0.680601
Bladder Urothelial Carcinoma	Diploid	0.697826
Bladder Urothelial Carcinoma	Diploid	0.576255
Bladder Urothelial Carcinoma	Diploid	0.787538
Bladder Urothelial Carcinoma	Diploid	0.774718
Bladder Urothelial Carcinoma	Diploid	0.201678
Bladder Urothelial Carcinoma	Diploid	0.668403
Bladder Urothelial Carcinoma	Diploid	0.618123
Bladder Urothelial Carcinoma	Diploid	0.531251
Bladder Urothelial Carcinoma	Diploid	0.672103
Bladder Urothelial Carcinoma	Diploid	0.577706
Bladder Urothelial Carcinoma	Diploid	0.331987
Bladder Urothelial Carcinoma	Diploid	0.581594
Bladder Urothelial Carcinoma	Diploid	0.611609
Bladder Urothelial Carcinoma	Diploid	0.549527
Bladder Urothelial Carcinoma	Diploid	0.673414
Bladder Urothelial Carcinoma	Diploid	0.171981
Bladder Urothelial Carcinoma	Diploid	0.387913
Bladder Urothelial Carcinoma	Diploid	0.367239
Bladder Urothelial Carcinoma	Diploid	0.715544
Bladder Urothelial Carcinoma	Diploid	0.746086
Bladder Urothelial Carcinoma	Diploid	0.755153
Bladder Urothelial Carcinoma	Diploid	0.489275
Bladder Urothelial Carcinoma	Diploid	0.512777
Bladder Urothelial Carcinoma	Diploid	0.232491
Bladder Urothelial Carcinoma	Diploid	0.307577
Bladder Urothelial Carcinoma	Diploid	0.796217
Bladder Urothelial Carcinoma	Diploid	0.255536
Bladder Urothelial Carcinoma	Diploid	0.588509
Bladder Urothelial Carcinoma	Diploid	0.714584
Bladder Urothelial Carcinoma	Diploid	0.197758
Bladder Urothelial Carcinoma	Diploid	0.507292
Bladder Urothelial Carcinoma	Diploid	0.645228
Bladder Urothelial Carcinoma	Diploid	0.528251
Bladder Urothelial Carcinoma	Diploid	0.637192
Bladder Urothelial Carcinoma	Gain	0.74078
Bladder Urothelial Carcinoma	Gain	0.196225
Bladder Urothelial Carcinoma	Gain	0.23488
Bladder Urothelial Carcinoma	Gain	0.430964
Bladder Urothelial Carcinoma	Gain	0.1454
Bladder Urothelial Carcinoma	Gain	0.583232
Bladder Urothelial Carcinoma	Gain	0.52588
Bladder Urothelial Carcinoma	Gain	0.210687
Bladder Urothelial Carcinoma	Gain	0.606752
Bladder Urothelial Carcinoma	Gain	0.613942
Bladder Urothelial Carcinoma	Gain	0.38391
Bladder Urothelial Carcinoma	Gain	0.624841
Bladder Urothelial Carcinoma	Gain	0.66307
Bladder Urothelial Carcinoma	Gain	0.418821
Bladder Urothelial Carcinoma	Gain	0.169438
Bladder Urothelial Carcinoma	Gain	0.685349
Bladder Urothelial Carcinoma	Gain	0.504199
Bladder Urothelial Carcinoma	Gain	0.447801
Bladder Urothelial Carcinoma	Gain	0.471112
Bladder Urothelial Carcinoma	Gain	0.589266
Bladder Urothelial Carcinoma	Gain	0.629991
Bladder Urothelial Carcinoma	Gain	0.362606
Bladder Urothelial Carcinoma	Gain	0.838299
Bladder Urothelial Carcinoma	Gain	0.678519
Bladder Urothelial Carcinoma	Gain	0.688208
Bladder Urothelial Carcinoma	Gain	0.82842
Breast Invasive Carcinoma	Deep Deletion	0.789225
Breast Invasive Carcinoma	Deep Deletion	0.771599
Breast Invasive Carcinoma	Deep Deletion	0.687001
Breast Invasive Carcinoma	Shallow Deletion	0.564936
Breast Invasive Carcinoma	Shallow Deletion	0.677379
Breast Invasive Carcinoma	Shallow Deletion	0.399919
Breast Invasive Carcinoma	Shallow Deletion	0.365559
Breast Invasive Carcinoma	Shallow Deletion	0.82434
Breast Invasive Carcinoma	Shallow Deletion	0.598844
Breast Invasive Carcinoma	Shallow Deletion	0.507145
Breast Invasive Carcinoma	Shallow Deletion	0.508753
Breast Invasive Carcinoma	Shallow Deletion	0.526012
Breast Invasive Carcinoma	Shallow Deletion	0.545811
Breast Invasive Carcinoma	Shallow Deletion	0.485626
Breast Invasive Carcinoma	Shallow Deletion	0.696748
Breast Invasive Carcinoma	Shallow Deletion	0.526686
Breast Invasive Carcinoma	Shallow Deletion	0.675058
Breast Invasive Carcinoma	Shallow Deletion	0.580259
Breast Invasive Carcinoma	Shallow Deletion	0.764655
Breast Invasive Carcinoma	Shallow Deletion	0.622243
Breast Invasive Carcinoma	Shallow Deletion	0.471561
Breast Invasive Carcinoma	Shallow Deletion	0.669331
Breast Invasive Carcinoma	Shallow Deletion	0.51372
Breast Invasive Carcinoma	Shallow Deletion	0.885475
Breast Invasive Carcinoma	Shallow Deletion	0.628439
Breast Invasive Carcinoma	Shallow Deletion	0.48967
Breast Invasive Carcinoma	Shallow Deletion	0.577662
Breast Invasive Carcinoma	Shallow Deletion	0.454317
Breast Invasive Carcinoma	Shallow Deletion	0.278084
Breast Invasive Carcinoma	Shallow Deletion	0.391142
Breast Invasive Carcinoma	Shallow Deletion	0.371058
Breast Invasive Carcinoma	Shallow Deletion	0.726085
Breast Invasive Carcinoma	Shallow Deletion	0.474768
Breast Invasive Carcinoma	Shallow Deletion	0.55794
Breast Invasive Carcinoma	Shallow Deletion	0.700617
Breast Invasive Carcinoma	Shallow Deletion	0.279227
Breast Invasive Carcinoma	Shallow Deletion	0.298425
Breast Invasive Carcinoma	Shallow Deletion	0.763479
Breast Invasive Carcinoma	Shallow Deletion	0.463344
Breast Invasive Carcinoma	Shallow Deletion	0.590626
Breast Invasive Carcinoma	Shallow Deletion	0.501454
Breast Invasive Carcinoma	Shallow Deletion	0.27427
Breast Invasive Carcinoma	Shallow Deletion	0.289566
Breast Invasive Carcinoma	Shallow Deletion	0.361802
Breast Invasive Carcinoma	Shallow Deletion	0.835148
Breast Invasive Carcinoma	Shallow Deletion	0.533438
Breast Invasive Carcinoma	Shallow Deletion	0.280375
Breast Invasive Carcinoma	Shallow Deletion	0.297336
Breast Invasive Carcinoma	Shallow Deletion	0.27597
Breast Invasive Carcinoma	Shallow Deletion	0.675772
Breast Invasive Carcinoma	Shallow Deletion	0.450057
Breast Invasive Carcinoma	Shallow Deletion	0.410377
Breast Invasive Carcinoma	Shallow Deletion	0.769747
Breast Invasive Carcinoma	Shallow Deletion	0.669486
Breast Invasive Carcinoma	Shallow Deletion	0.503622
Breast Invasive Carcinoma	Shallow Deletion	0.785325
Breast Invasive Carcinoma	Shallow Deletion	0.616208
Breast Invasive Carcinoma	Shallow Deletion	0.297918
Breast Invasive Carcinoma	Shallow Deletion	0.121388
Breast Invasive Carcinoma	Shallow Deletion	0.429016
Breast Invasive Carcinoma	Shallow Deletion	0.434795
Breast Invasive Carcinoma	Shallow Deletion	0.475326
Breast Invasive Carcinoma	Shallow Deletion	0.72982
Breast Invasive Carcinoma	Shallow Deletion	0.285875
Breast Invasive Carcinoma	Shallow Deletion	0.310432
Breast Invasive Carcinoma	Shallow Deletion	0.599113
Breast Invasive Carcinoma	Shallow Deletion	0.429712
Breast Invasive Carcinoma	Shallow Deletion	0.486344
Breast Invasive Carcinoma	Shallow Deletion	0.343564
Breast Invasive Carcinoma	Shallow Deletion	0.653947
Breast Invasive Carcinoma	Shallow Deletion	0.446491
Breast Invasive Carcinoma	Shallow Deletion	0.586458
Breast Invasive Carcinoma	Shallow Deletion	0.803754
Breast Invasive Carcinoma	Shallow Deletion	0.504809
Breast Invasive Carcinoma	Shallow Deletion	0.564459
Breast Invasive Carcinoma	Shallow Deletion	0.452114
Breast Invasive Carcinoma	Shallow Deletion	0.636148
Breast Invasive Carcinoma	Shallow Deletion	0.406944
Breast Invasive Carcinoma	Shallow Deletion	0.704796
Breast Invasive Carcinoma	Shallow Deletion	0.90954
Breast Invasive Carcinoma	Shallow Deletion	0.478045
Breast Invasive Carcinoma	Shallow Deletion	0.410096
Breast Invasive Carcinoma	Shallow Deletion	0.850074
Breast Invasive Carcinoma	Shallow Deletion	0.459632
Breast Invasive Carcinoma	Shallow Deletion	0.74908
Breast Invasive Carcinoma	Shallow Deletion	0.879339
Breast Invasive Carcinoma	Shallow Deletion	0.564968
Breast Invasive Carcinoma	Shallow Deletion	0.519324
Breast Invasive Carcinoma	Shallow Deletion	0.379576
Breast Invasive Carcinoma	Shallow Deletion	0.81838
Breast Invasive Carcinoma	Shallow Deletion	0.674528
Breast Invasive Carcinoma	Shallow Deletion	0.50267
Breast Invasive Carcinoma	Shallow Deletion	0.426018
Breast Invasive Carcinoma	Shallow Deletion	0.377536
Breast Invasive Carcinoma	Shallow Deletion	0.549391
Breast Invasive Carcinoma	Shallow Deletion	0.489848
Breast Invasive Carcinoma	Shallow Deletion	0.629889
Breast Invasive Carcinoma	Shallow Deletion	0.662702
Breast Invasive Carcinoma	Shallow Deletion	0.630003
Breast Invasive Carcinoma	Shallow Deletion	0.232356
Breast Invasive Carcinoma	Shallow Deletion	0.442724
Breast Invasive Carcinoma	Shallow Deletion	0.602158
Breast Invasive Carcinoma	Shallow Deletion	0.661311
Breast Invasive Carcinoma	Shallow Deletion	0.339847
Breast Invasive Carcinoma	Shallow Deletion	0.490659
Breast Invasive Carcinoma	Shallow Deletion	0.613682
Breast Invasive Carcinoma	Shallow Deletion	0.508604
Breast Invasive Carcinoma	Shallow Deletion	0.585077
Breast Invasive Carcinoma	Shallow Deletion	0.359127
Breast Invasive Carcinoma	Shallow Deletion	0.292367
Breast Invasive Carcinoma	Shallow Deletion	0.270957
Breast Invasive Carcinoma	Shallow Deletion	0.591308
Breast Invasive Carcinoma	Shallow Deletion	0.432432
Breast Invasive Carcinoma	Shallow Deletion	0.597891
Breast Invasive Carcinoma	Shallow Deletion	0.536541
Breast Invasive Carcinoma	Shallow Deletion	0.602147
Breast Invasive Carcinoma	Shallow Deletion	0.382098
Breast Invasive Carcinoma	Shallow Deletion	0.427994
Breast Invasive Carcinoma	Shallow Deletion	0.552423
Breast Invasive Carcinoma	Shallow Deletion	0.496602
Breast Invasive Carcinoma	Shallow Deletion	0.770413
Breast Invasive Carcinoma	Shallow Deletion	0.544672
Breast Invasive Carcinoma	Shallow Deletion	0.643723
Breast Invasive Carcinoma	Shallow Deletion	0.86573
Breast Invasive Carcinoma	Shallow Deletion	0.509794
Breast Invasive Carcinoma	Shallow Deletion	0.479329
Breast Invasive Carcinoma	Shallow Deletion	0.642367
Breast Invasive Carcinoma	Shallow Deletion	0.406106
Breast Invasive Carcinoma	Shallow Deletion	0.539705
Breast Invasive Carcinoma	Shallow Deletion	0.790204
Breast Invasive Carcinoma	Shallow Deletion	0.736202
Breast Invasive Carcinoma	Shallow Deletion	0.829679
Breast Invasive Carcinoma	Shallow Deletion	0.791779
Breast Invasive Carcinoma	Shallow Deletion	0.827744
Breast Invasive Carcinoma	Shallow Deletion	0.708086
Breast Invasive Carcinoma	Shallow Deletion	0.166482
Breast Invasive Carcinoma	Shallow Deletion	0.635401
Breast Invasive Carcinoma	Shallow Deletion	0.762609
Breast Invasive Carcinoma	Shallow Deletion	0.482138
Breast Invasive Carcinoma	Shallow Deletion	0.460338
Breast Invasive Carcinoma	Shallow Deletion	0.433132
Breast Invasive Carcinoma	Shallow Deletion	0.697925
Breast Invasive Carcinoma	Shallow Deletion	0.650062
Breast Invasive Carcinoma	Shallow Deletion	0.684239
Breast Invasive Carcinoma	Shallow Deletion	0.544728
Breast Invasive Carcinoma	Shallow Deletion	0.726573
Breast Invasive Carcinoma	Shallow Deletion	0.544652
Breast Invasive Carcinoma	Shallow Deletion	0.651661
Breast Invasive Carcinoma	Shallow Deletion	0.436467
Breast Invasive Carcinoma	Shallow Deletion	0.326762
Breast Invasive Carcinoma	Shallow Deletion	0.518665
Breast Invasive Carcinoma	Shallow Deletion	0.528827
Breast Invasive Carcinoma	Shallow Deletion	0.501839
Breast Invasive Carcinoma	Shallow Deletion	0.585131
Breast Invasive Carcinoma	Shallow Deletion	0.438507
Breast Invasive Carcinoma	Shallow Deletion	0.122921
Breast Invasive Carcinoma	Shallow Deletion	0.754072
Breast Invasive Carcinoma	Shallow Deletion	0.350585
Breast Invasive Carcinoma	Shallow Deletion	0.637641
Breast Invasive Carcinoma	Shallow Deletion	0.51561
Breast Invasive Carcinoma	Shallow Deletion	0.721687
Breast Invasive Carcinoma	Shallow Deletion	0.651318
Breast Invasive Carcinoma	Shallow Deletion	0.511533
Breast Invasive Carcinoma	Shallow Deletion	0.411546
Breast Invasive Carcinoma	Shallow Deletion	0.534993
Breast Invasive Carcinoma	Shallow Deletion	0.710695
Breast Invasive Carcinoma	Shallow Deletion	0.611854
Breast Invasive Carcinoma	Shallow Deletion	0.524966
Breast Invasive Carcinoma	Shallow Deletion	0.541096
Breast Invasive Carcinoma	Shallow Deletion	0.451464
Breast Invasive Carcinoma	Shallow Deletion	0.75588
Breast Invasive Carcinoma	Shallow Deletion	0.411831
Breast Invasive Carcinoma	Shallow Deletion	0.137694
Breast Invasive Carcinoma	Shallow Deletion	0.624619
Breast Invasive Carcinoma	Shallow Deletion	0.366111
Breast Invasive Carcinoma	Shallow Deletion	0.561368
Breast Invasive Carcinoma	Shallow Deletion	0.353323
Breast Invasive Carcinoma	Shallow Deletion	0.667788
Breast Invasive Carcinoma	Shallow Deletion	0.782136
Breast Invasive Carcinoma	Shallow Deletion	0.709675
Breast Invasive Carcinoma	Diploid	0.332697
Breast Invasive Carcinoma	Diploid	0.371524
Breast Invasive Carcinoma	Diploid	0.296323
Breast Invasive Carcinoma	Diploid	0.372316
Breast Invasive Carcinoma	Diploid	0.395058
Breast Invasive Carcinoma	Diploid	0.097122
Breast Invasive Carcinoma	Diploid	0.307754
Breast Invasive Carcinoma	Diploid	0.344043
Breast Invasive Carcinoma	Diploid	0.350134
Breast Invasive Carcinoma	Diploid	0.35831
Breast Invasive Carcinoma	Diploid	0.409269
Breast Invasive Carcinoma	Diploid	0.198585
Breast Invasive Carcinoma	Diploid	0.153213
Breast Invasive Carcinoma	Diploid	0.271769
Breast Invasive Carcinoma	Diploid	0.354637
Breast Invasive Carcinoma	Diploid	0.564504
Breast Invasive Carcinoma	Diploid	0.161155
Breast Invasive Carcinoma	Diploid	0.741598
Breast Invasive Carcinoma	Diploid	0.731851
Breast Invasive Carcinoma	Diploid	0.355202
Breast Invasive Carcinoma	Diploid	0.369773
Breast Invasive Carcinoma	Diploid	0.731188
Breast Invasive Carcinoma	Diploid	0.438569
Breast Invasive Carcinoma	Diploid	0.478356
Breast Invasive Carcinoma	Diploid	0.297745
Breast Invasive Carcinoma	Diploid	0.319091
Breast Invasive Carcinoma	Diploid	0.438973
Breast Invasive Carcinoma	Diploid	0.235714
Breast Invasive Carcinoma	Diploid	0.522525
Breast Invasive Carcinoma	Diploid	0.597633
Breast Invasive Carcinoma	Diploid	0.252402
Breast Invasive Carcinoma	Diploid	0.240973
Breast Invasive Carcinoma	Diploid	0.182624
Breast Invasive Carcinoma	Diploid	0.455436
Breast Invasive Carcinoma	Diploid	0.23795
Breast Invasive Carcinoma	Diploid	0.228828
Breast Invasive Carcinoma	Diploid	0.373644
Breast Invasive Carcinoma	Diploid	0.386276
Breast Invasive Carcinoma	Diploid	0.240776
Breast Invasive Carcinoma	Diploid	0.33557
Breast Invasive Carcinoma	Diploid	0.464227
Breast Invasive Carcinoma	Diploid	0.341808
Breast Invasive Carcinoma	Diploid	0.793867
Breast Invasive Carcinoma	Diploid	0.621322
Breast Invasive Carcinoma	Diploid	0.286211
Breast Invasive Carcinoma	Diploid	0.319394
Breast Invasive Carcinoma	Diploid	0.400328
Breast Invasive Carcinoma	Diploid	0.609687
Breast Invasive Carcinoma	Diploid	0.727032
Breast Invasive Carcinoma	Diploid	0.258117
Breast Invasive Carcinoma	Diploid	0.218622
Breast Invasive Carcinoma	Diploid	0.281792
Breast Invasive Carcinoma	Diploid	0.166256
Breast Invasive Carcinoma	Diploid	0.39485
Breast Invasive Carcinoma	Diploid	0.244712
Breast Invasive Carcinoma	Diploid	0.671421
Breast Invasive Carcinoma	Diploid	0.353552
Breast Invasive Carcinoma	Diploid	0.317913
Breast Invasive Carcinoma	Diploid	0.459631
Breast Invasive Carcinoma	Diploid	0.114756
Breast Invasive Carcinoma	Diploid	0.156962
Breast Invasive Carcinoma	Diploid	0.487338
Breast Invasive Carcinoma	Diploid	0.169396
Breast Invasive Carcinoma	Diploid	0.336499
Breast Invasive Carcinoma	Diploid	0.485966
Breast Invasive Carcinoma	Diploid	0.941393
Breast Invasive Carcinoma	Diploid	0.424355
Breast Invasive Carcinoma	Diploid	0.212793
Breast Invasive Carcinoma	Diploid	0.138932
Breast Invasive Carcinoma	Diploid	0.39055
Breast Invasive Carcinoma	Diploid	0.173958
Breast Invasive Carcinoma	Diploid	0.40109
Breast Invasive Carcinoma	Diploid	0.335764
Breast Invasive Carcinoma	Diploid	0.489886
Breast Invasive Carcinoma	Diploid	0.4085
Breast Invasive Carcinoma	Diploid	0.475694
Breast Invasive Carcinoma	Diploid	0.306935
Breast Invasive Carcinoma	Diploid	0.559153
Breast Invasive Carcinoma	Diploid	0.489223
Breast Invasive Carcinoma	Diploid	0.516953
Breast Invasive Carcinoma	Diploid	0.309122
Breast Invasive Carcinoma	Diploid	0.347465
Breast Invasive Carcinoma	Diploid	0.209913
Breast Invasive Carcinoma	Diploid	0.569823
Breast Invasive Carcinoma	Diploid	0.28116
Breast Invasive Carcinoma	Diploid	0.347406
Breast Invasive Carcinoma	Diploid	0.422702
Breast Invasive Carcinoma	Diploid	0.175008
Breast Invasive Carcinoma	Diploid	0.552002
Breast Invasive Carcinoma	Diploid	0.464312
Breast Invasive Carcinoma	Diploid	0.350201
Breast Invasive Carcinoma	Diploid	0.331226
Breast Invasive Carcinoma	Diploid	0.194719
Breast Invasive Carcinoma	Diploid	0.513412
Breast Invasive Carcinoma	Diploid	0.209536
Breast Invasive Carcinoma	Diploid	0.47527
Breast Invasive Carcinoma	Diploid	0.360999
Breast Invasive Carcinoma	Diploid	0.180905
Breast Invasive Carcinoma	Diploid	0.361585
Breast Invasive Carcinoma	Diploid	0.462542
Breast Invasive Carcinoma	Diploid	0.280636
Breast Invasive Carcinoma	Diploid	0.333549
Breast Invasive Carcinoma	Diploid	0.473106
Breast Invasive Carcinoma	Diploid	0.296125
Breast Invasive Carcinoma	Diploid	0.261163
Breast Invasive Carcinoma	Diploid	0.185638
Breast Invasive Carcinoma	Diploid	0.709085
Breast Invasive Carcinoma	Diploid	0.238933
Breast Invasive Carcinoma	Diploid	0.373817
Breast Invasive Carcinoma	Diploid	0.461104
Breast Invasive Carcinoma	Diploid	0.262475
Breast Invasive Carcinoma	Diploid	0.152971
Breast Invasive Carcinoma	Diploid	0.379488
Breast Invasive Carcinoma	Diploid	0.192334
Breast Invasive Carcinoma	Diploid	0.39104
Breast Invasive Carcinoma	Diploid	0.428127
Breast Invasive Carcinoma	Diploid	0.291902
Breast Invasive Carcinoma	Diploid	0.492165
Breast Invasive Carcinoma	Diploid	0.306247
Breast Invasive Carcinoma	Diploid	0.589726
Breast Invasive Carcinoma	Diploid	0.473401
Breast Invasive Carcinoma	Diploid	0.384177
Breast Invasive Carcinoma	Diploid	0.177059
Breast Invasive Carcinoma	Diploid	0.369109
Breast Invasive Carcinoma	Diploid	0.489274
Breast Invasive Carcinoma	Diploid	0.271125
Breast Invasive Carcinoma	Diploid	0.800179
Breast Invasive Carcinoma	Diploid	0.376722
Breast Invasive Carcinoma	Diploid	0.277968
Breast Invasive Carcinoma	Diploid	0.081898
Breast Invasive Carcinoma	Diploid	0.396057
Breast Invasive Carcinoma	Diploid	0.251226
Breast Invasive Carcinoma	Diploid	0.248506
Breast Invasive Carcinoma	Diploid	0.189363
Breast Invasive Carcinoma	Diploid	0.341287
Breast Invasive Carcinoma	Diploid	0.275081
Breast Invasive Carcinoma	Diploid	0.513136
Breast Invasive Carcinoma	Diploid	0.442488
Breast Invasive Carcinoma	Diploid	0.55948
Breast Invasive Carcinoma	Diploid	0.192646
Breast Invasive Carcinoma	Diploid	0.206385
Breast Invasive Carcinoma	Diploid	0.664016
Breast Invasive Carcinoma	Diploid	0.372851
Breast Invasive Carcinoma	Diploid	0.338844
Breast Invasive Carcinoma	Diploid	0.699752
Breast Invasive Carcinoma	Diploid	0.304366
Breast Invasive Carcinoma	Diploid	0.180172
Breast Invasive Carcinoma	Diploid	0.227512
Breast Invasive Carcinoma	Diploid	0.789358
Breast Invasive Carcinoma	Diploid	0.644462
Breast Invasive Carcinoma	Diploid	0.275656
Breast Invasive Carcinoma	Diploid	0.269676
Breast Invasive Carcinoma	Diploid	0.242635
Breast Invasive Carcinoma	Diploid	0.403106
Breast Invasive Carcinoma	Diploid	0.293647
Breast Invasive Carcinoma	Diploid	0.344944
Breast Invasive Carcinoma	Diploid	0.341877
Breast Invasive Carcinoma	Diploid	0.600911
Breast Invasive Carcinoma	Diploid	0.440188
Breast Invasive Carcinoma	Diploid	0.28438
Breast Invasive Carcinoma	Diploid	0.279171
Breast Invasive Carcinoma	Diploid	0.617203
Breast Invasive Carcinoma	Diploid	0.321126
Breast Invasive Carcinoma	Diploid	0.300223
Breast Invasive Carcinoma	Diploid	0.419681
Breast Invasive Carcinoma	Diploid	0.450062
Breast Invasive Carcinoma	Diploid	0.535677
Breast Invasive Carcinoma	Diploid	0.34722
Breast Invasive Carcinoma	Diploid	0.666572
Breast Invasive Carcinoma	Diploid	0.309035
Breast Invasive Carcinoma	Diploid	0.38322
Breast Invasive Carcinoma	Diploid	0.116456
Breast Invasive Carcinoma	Diploid	0.265344
Breast Invasive Carcinoma	Diploid	0.202177
Breast Invasive Carcinoma	Diploid	0.232183
Breast Invasive Carcinoma	Diploid	0.203448
Breast Invasive Carcinoma	Diploid	0.269636
Breast Invasive Carcinoma	Diploid	0.775428
Breast Invasive Carcinoma	Diploid	0.341623
Breast Invasive Carcinoma	Diploid	0.304231
Breast Invasive Carcinoma	Diploid	0.218968
Breast Invasive Carcinoma	Diploid	0.353831
Breast Invasive Carcinoma	Diploid	0.158111
Breast Invasive Carcinoma	Diploid	0.154867
Breast Invasive Carcinoma	Diploid	0.318388
Breast Invasive Carcinoma	Diploid	0.310861
Breast Invasive Carcinoma	Diploid	0.228722
Breast Invasive Carcinoma	Diploid	0.459608
Breast Invasive Carcinoma	Diploid	0.538108
Breast Invasive Carcinoma	Diploid	0.285911
Breast Invasive Carcinoma	Diploid	0.443642
Breast Invasive Carcinoma	Diploid	0.431724
Breast Invasive Carcinoma	Diploid	0.502715
Breast Invasive Carcinoma	Diploid	0.584857
Breast Invasive Carcinoma	Diploid	0.376663
Breast Invasive Carcinoma	Diploid	0.309963
Breast Invasive Carcinoma	Diploid	0.261986
Breast Invasive Carcinoma	Diploid	0.545539
Breast Invasive Carcinoma	Diploid	0.467844
Breast Invasive Carcinoma	Diploid	0.196878
Breast Invasive Carcinoma	Diploid	0.45479
Breast Invasive Carcinoma	Diploid	0.293249
Breast Invasive Carcinoma	Diploid	0.455071
Breast Invasive Carcinoma	Diploid	0.317338
Breast Invasive Carcinoma	Diploid	0.529853
Breast Invasive Carcinoma	Diploid	0.191001
Breast Invasive Carcinoma	Diploid	0.199703
Breast Invasive Carcinoma	Diploid	0.324145
Breast Invasive Carcinoma	Diploid	0.334133
Breast Invasive Carcinoma	Diploid	0.202938
Breast Invasive Carcinoma	Diploid	0.366229
Breast Invasive Carcinoma	Diploid	0.204962
Breast Invasive Carcinoma	Diploid	0.283092
Breast Invasive Carcinoma	Diploid	0.238288
Breast Invasive Carcinoma	Diploid	0.376597
Breast Invasive Carcinoma	Diploid	0.37731
Breast Invasive Carcinoma	Diploid	0.233281
Breast Invasive Carcinoma	Diploid	0.323719
Breast Invasive Carcinoma	Diploid	0.277452
Breast Invasive Carcinoma	Diploid	0.677919
Breast Invasive Carcinoma	Diploid	0.214881
Breast Invasive Carcinoma	Diploid	0.22682
Breast Invasive Carcinoma	Diploid	0.132254
Breast Invasive Carcinoma	Diploid	0.309485
Breast Invasive Carcinoma	Diploid	0.469375
Breast Invasive Carcinoma	Diploid	0.516407
Breast Invasive Carcinoma	Diploid	0.391451
Breast Invasive Carcinoma	Diploid	0.156298
Breast Invasive Carcinoma	Diploid	0.246762
Breast Invasive Carcinoma	Diploid	0.474874
Breast Invasive Carcinoma	Diploid	0.235117
Breast Invasive Carcinoma	Diploid	0.177856
Breast Invasive Carcinoma	Diploid	0.342452
Breast Invasive Carcinoma	Diploid	0.174234
Breast Invasive Carcinoma	Diploid	0.167185
Breast Invasive Carcinoma	Diploid	0.207612
Breast Invasive Carcinoma	Diploid	0.228864
Breast Invasive Carcinoma	Diploid	0.321783
Breast Invasive Carcinoma	Diploid	0.224663
Breast Invasive Carcinoma	Diploid	0.470358
Breast Invasive Carcinoma	Diploid	0.131633
Breast Invasive Carcinoma	Diploid	0.317667
Breast Invasive Carcinoma	Diploid	0.269485
Breast Invasive Carcinoma	Diploid	0.293145
Breast Invasive Carcinoma	Diploid	0.423829
Breast Invasive Carcinoma	Diploid	0.363927
Breast Invasive Carcinoma	Diploid	0.475612
Breast Invasive Carcinoma	Diploid	0.375651
Breast Invasive Carcinoma	Diploid	0.228726
Breast Invasive Carcinoma	Diploid	0.196822
Breast Invasive Carcinoma	Diploid	0.215759
Breast Invasive Carcinoma	Diploid	0.310138
Breast Invasive Carcinoma	Diploid	0.167497
Breast Invasive Carcinoma	Diploid	0.328541
Breast Invasive Carcinoma	Diploid	0.182831
Breast Invasive Carcinoma	Diploid	0.255052
Breast Invasive Carcinoma	Diploid	0.256398
Breast Invasive Carcinoma	Diploid	0.494264
Breast Invasive Carcinoma	Diploid	0.379272
Breast Invasive Carcinoma	Diploid	0.653929
Breast Invasive Carcinoma	Diploid	0.415861
Breast Invasive Carcinoma	Diploid	0.15715
Breast Invasive Carcinoma	Diploid	0.450959
Breast Invasive Carcinoma	Diploid	0.270898
Breast Invasive Carcinoma	Diploid	0.361243
Breast Invasive Carcinoma	Diploid	0.177506
Breast Invasive Carcinoma	Diploid	0.547079
Breast Invasive Carcinoma	Diploid	0.258098
Breast Invasive Carcinoma	Diploid	0.169835
Breast Invasive Carcinoma	Diploid	0.47939
Breast Invasive Carcinoma	Diploid	0.414786
Breast Invasive Carcinoma	Diploid	0.385989
Breast Invasive Carcinoma	Diploid	0.238373
Breast Invasive Carcinoma	Diploid	0.323658
Breast Invasive Carcinoma	Diploid	0.267818
Breast Invasive Carcinoma	Diploid	0.183747
Breast Invasive Carcinoma	Diploid	0.240363
Breast Invasive Carcinoma	Diploid	0.133437
Breast Invasive Carcinoma	Diploid	0.240973
Breast Invasive Carcinoma	Diploid	0.423858
Breast Invasive Carcinoma	Diploid	0.33537
Breast Invasive Carcinoma	Diploid	0.189965
Breast Invasive Carcinoma	Diploid	0.164305
Breast Invasive Carcinoma	Diploid	0.377556
Breast Invasive Carcinoma	Diploid	0.323417
Breast Invasive Carcinoma	Diploid	0.470897
Breast Invasive Carcinoma	Diploid	0.378015
Breast Invasive Carcinoma	Diploid	0.452017
Breast Invasive Carcinoma	Diploid	0.373158
Breast Invasive Carcinoma	Diploid	0.192219
Breast Invasive Carcinoma	Diploid	0.503024
Breast Invasive Carcinoma	Diploid	0.372091
Breast Invasive Carcinoma	Diploid	0.291278
Breast Invasive Carcinoma	Diploid	0.285051
Breast Invasive Carcinoma	Diploid	0.3832
Breast Invasive Carcinoma	Diploid	0.591028
Breast Invasive Carcinoma	Diploid	0.350843
Breast Invasive Carcinoma	Diploid	0.182368
Breast Invasive Carcinoma	Diploid	0.735677
Breast Invasive Carcinoma	Diploid	0.264276
Breast Invasive Carcinoma	Diploid	0.270078
Breast Invasive Carcinoma	Diploid	0.3919
Breast Invasive Carcinoma	Diploid	0.314249
Breast Invasive Carcinoma	Diploid	0.350299
Breast Invasive Carcinoma	Diploid	0.196708
Breast Invasive Carcinoma	Diploid	0.356038
Breast Invasive Carcinoma	Diploid	0.490819
Breast Invasive Carcinoma	Diploid	0.228395
Breast Invasive Carcinoma	Diploid	0.780072
Breast Invasive Carcinoma	Diploid	0.324207
Breast Invasive Carcinoma	Diploid	0.237106
Breast Invasive Carcinoma	Diploid	0.514459
Breast Invasive Carcinoma	Diploid	0.22486
Breast Invasive Carcinoma	Diploid	0.434609
Breast Invasive Carcinoma	Diploid	0.429561
Breast Invasive Carcinoma	Diploid	0.197176
Breast Invasive Carcinoma	Diploid	0.331748
Breast Invasive Carcinoma	Diploid	0.336649
Breast Invasive Carcinoma	Diploid	0.450014
Breast Invasive Carcinoma	Diploid	0.244182
Breast Invasive Carcinoma	Diploid	0.548305
Breast Invasive Carcinoma	Diploid	0.32063
Breast Invasive Carcinoma	Diploid	0.162431
Breast Invasive Carcinoma	Diploid	0.267364
Breast Invasive Carcinoma	Diploid	0.361986
Breast Invasive Carcinoma	Diploid	0.372356
Breast Invasive Carcinoma	Diploid	0.467366
Breast Invasive Carcinoma	Diploid	0.338066
Breast Invasive Carcinoma	Diploid	0.576477
Breast Invasive Carcinoma	Diploid	0.319699
Breast Invasive Carcinoma	Diploid	0.45443
Breast Invasive Carcinoma	Diploid	0.374633
Breast Invasive Carcinoma	Diploid	0.546774
Breast Invasive Carcinoma	Diploid	0.443624
Breast Invasive Carcinoma	Diploid	0.319272
Breast Invasive Carcinoma	Diploid	0.514099
Breast Invasive Carcinoma	Diploid	0.269969
Breast Invasive Carcinoma	Diploid	0.535947
Breast Invasive Carcinoma	Diploid	0.346444
Breast Invasive Carcinoma	Diploid	0.520644
Breast Invasive Carcinoma	Diploid	0.385754
Breast Invasive Carcinoma	Diploid	0.731072
Breast Invasive Carcinoma	Diploid	0.309006
Breast Invasive Carcinoma	Diploid	0.507788
Breast Invasive Carcinoma	Diploid	0.531523
Breast Invasive Carcinoma	Diploid	0.317248
Breast Invasive Carcinoma	Diploid	0.745439
Breast Invasive Carcinoma	Diploid	0.255514
Breast Invasive Carcinoma	Diploid	0.314086
Breast Invasive Carcinoma	Diploid	0.660341
Breast Invasive Carcinoma	Diploid	0.439987
Breast Invasive Carcinoma	Diploid	0.816139
Breast Invasive Carcinoma	Diploid	0.179947
Breast Invasive Carcinoma	Diploid	0.285307
Breast Invasive Carcinoma	Diploid	0.491198
Breast Invasive Carcinoma	Diploid	0.329442
Breast Invasive Carcinoma	Diploid	0.530968
Breast Invasive Carcinoma	Diploid	0.111168
Breast Invasive Carcinoma	Diploid	0.307606
Breast Invasive Carcinoma	Diploid	0.36484
Breast Invasive Carcinoma	Diploid	0.396878
Breast Invasive Carcinoma	Diploid	0.611791
Breast Invasive Carcinoma	Diploid	0.224105
Breast Invasive Carcinoma	Diploid	0.406009
Breast Invasive Carcinoma	Diploid	0.339651
Breast Invasive Carcinoma	Diploid	0.101972
Breast Invasive Carcinoma	Diploid	0.140227
Breast Invasive Carcinoma	Diploid	0.255002
Breast Invasive Carcinoma	Diploid	0.604395
Breast Invasive Carcinoma	Diploid	0.33512
Breast Invasive Carcinoma	Diploid	0.257018
Breast Invasive Carcinoma	Diploid	0.682883
Breast Invasive Carcinoma	Diploid	0.297878
Breast Invasive Carcinoma	Diploid	0.345959
Breast Invasive Carcinoma	Diploid	0.386026
Breast Invasive Carcinoma	Diploid	0.383464
Breast Invasive Carcinoma	Diploid	0.42726
Breast Invasive Carcinoma	Diploid	0.461741
Breast Invasive Carcinoma	Diploid	0.151755
Breast Invasive Carcinoma	Diploid	0.422885
Breast Invasive Carcinoma	Diploid	0.573616
Breast Invasive Carcinoma	Diploid	0.21643
Breast Invasive Carcinoma	Diploid	0.226093
Breast Invasive Carcinoma	Diploid	0.299687
Breast Invasive Carcinoma	Diploid	0.41775
Breast Invasive Carcinoma	Diploid	0.552663
Breast Invasive Carcinoma	Diploid	0.648455
Breast Invasive Carcinoma	Diploid	0.456116
Breast Invasive Carcinoma	Diploid	0.414092
Breast Invasive Carcinoma	Diploid	0.333798
Breast Invasive Carcinoma	Diploid	0.577589
Breast Invasive Carcinoma	Diploid	0.678456
Breast Invasive Carcinoma	Diploid	0.278404
Breast Invasive Carcinoma	Diploid	0.272897
Breast Invasive Carcinoma	Diploid	0.650694
Breast Invasive Carcinoma	Diploid	0.391381
Breast Invasive Carcinoma	Diploid	0.234686
Breast Invasive Carcinoma	Diploid	0.191412
Breast Invasive Carcinoma	Diploid	0.358393
Breast Invasive Carcinoma	Diploid	0.298783
Breast Invasive Carcinoma	Diploid	0.730861
Breast Invasive Carcinoma	Diploid	0.470906
Breast Invasive Carcinoma	Diploid	0.2755
Breast Invasive Carcinoma	Diploid	0.266716
Breast Invasive Carcinoma	Diploid	0.692326
Breast Invasive Carcinoma	Diploid	0.775308
Breast Invasive Carcinoma	Diploid	0.068871
Breast Invasive Carcinoma	Diploid	0.495867
Breast Invasive Carcinoma	Diploid	0.3988
Breast Invasive Carcinoma	Diploid	0.400958
Breast Invasive Carcinoma	Diploid	0.567032
Breast Invasive Carcinoma	Diploid	0.304891
Breast Invasive Carcinoma	Diploid	0.213464
Breast Invasive Carcinoma	Diploid	0.57467
Breast Invasive Carcinoma	Diploid	0.433788
Breast Invasive Carcinoma	Diploid	0.257702
Breast Invasive Carcinoma	Diploid	0.240833
Breast Invasive Carcinoma	Diploid	0.560458
Breast Invasive Carcinoma	Diploid	0.309786
Breast Invasive Carcinoma	Diploid	0.281284
Breast Invasive Carcinoma	Diploid	0.687963
Breast Invasive Carcinoma	Diploid	0.396702
Breast Invasive Carcinoma	Diploid	0.286091
Breast Invasive Carcinoma	Diploid	0.375026
Breast Invasive Carcinoma	Diploid	0.112862
Breast Invasive Carcinoma	Diploid	0.61406
Breast Invasive Carcinoma	Diploid	0.520855
Breast Invasive Carcinoma	Diploid	0.382561
Breast Invasive Carcinoma	Diploid	0.152834
Breast Invasive Carcinoma	Diploid	0.236634
Breast Invasive Carcinoma	Diploid	0.292501
Breast Invasive Carcinoma	Diploid	0.34187
Breast Invasive Carcinoma	Diploid	0.309889
Breast Invasive Carcinoma	Diploid	0.319668
Breast Invasive Carcinoma	Diploid	0.236299
Breast Invasive Carcinoma	Diploid	0.133595
Breast Invasive Carcinoma	Diploid	0.267294
Breast Invasive Carcinoma	Diploid	0.802145
Breast Invasive Carcinoma	Diploid	0.487717
Breast Invasive Carcinoma	Diploid	0.131475
Breast Invasive Carcinoma	Diploid	0.659944
Breast Invasive Carcinoma	Diploid	0.20762
Breast Invasive Carcinoma	Diploid	0.3547
Breast Invasive Carcinoma	Diploid	0.508886
Breast Invasive Carcinoma	Diploid	0.438306
Breast Invasive Carcinoma	Gain	0.196468
Breast Invasive Carcinoma	Gain	0.310793
Breast Invasive Carcinoma	Gain	0.298298
Breast Invasive Carcinoma	Gain	0.50197
Breast Invasive Carcinoma	Gain	0.184947
Breast Invasive Carcinoma	Gain	0.447049
Breast Invasive Carcinoma	Gain	0.323613
Breast Invasive Carcinoma	Gain	0.430001
Breast Invasive Carcinoma	Gain	0.366149
Breast Invasive Carcinoma	Gain	0.298668
Breast Invasive Carcinoma	Gain	0.088757
Breast Invasive Carcinoma	Gain	0.243728
Breast Invasive Carcinoma	Gain	0.315002
Breast Invasive Carcinoma	Gain	0.122521
Breast Invasive Carcinoma	Gain	0.458637
Breast Invasive Carcinoma	Gain	0.712534
Breast Invasive Carcinoma	Gain	0.349938
Breast Invasive Carcinoma	Gain	0.227215
Breast Invasive Carcinoma	Gain	0.242297
Breast Invasive Carcinoma	Gain	0.245679
Breast Invasive Carcinoma	Gain	0.427921
Breast Invasive Carcinoma	Gain	0.228406
Breast Invasive Carcinoma	Gain	0.478244
Breast Invasive Carcinoma	Gain	0.597977
Breast Invasive Carcinoma	Gain	0.252342
Breast Invasive Carcinoma	Gain	0.471278
Breast Invasive Carcinoma	Gain	0.676769
Breast Invasive Carcinoma	Gain	0.342517
Breast Invasive Carcinoma	Gain	0.179803
Breast Invasive Carcinoma	Gain	0.365626
Breast Invasive Carcinoma	Gain	0.725738
Breast Invasive Carcinoma	Gain	0.263139
Breast Invasive Carcinoma	Gain	0.135076
Breast Invasive Carcinoma	Gain	0.400828
Breast Invasive Carcinoma	Gain	0.243937
Breast Invasive Carcinoma	Gain	0.21964
Breast Invasive Carcinoma	Gain	0.187135
Breast Invasive Carcinoma	Gain	0.359536
Breast Invasive Carcinoma	Gain	0.311025
Breast Invasive Carcinoma	Gain	0.187835
Breast Invasive Carcinoma	Gain	0.29982
Breast Invasive Carcinoma	Gain	0.284917
Breast Invasive Carcinoma	Gain	0.299412
Breast Invasive Carcinoma	Gain	0.380827
Breast Invasive Carcinoma	Gain	0.167195
Breast Invasive Carcinoma	Gain	0.380618
Breast Invasive Carcinoma	Gain	0.366013
Breast Invasive Carcinoma	Gain	0.367518
Breast Invasive Carcinoma	Gain	0.308187
Breast Invasive Carcinoma	Gain	0.182662
Breast Invasive Carcinoma	Gain	0.267456
Breast Invasive Carcinoma	Gain	0.391363
Breast Invasive Carcinoma	Gain	0.463221
Breast Invasive Carcinoma	Gain	0.272011
Breast Invasive Carcinoma	Gain	0.303807
Breast Invasive Carcinoma	Gain	0.257164
Breast Invasive Carcinoma	Gain	0.367642
Breast Invasive Carcinoma	Gain	0.311251
Breast Invasive Carcinoma	Gain	0.297577
Breast Invasive Carcinoma	Gain	0.408601
Breast Invasive Carcinoma	Gain	0.33416
Breast Invasive Carcinoma	Gain	0.307411
Breast Invasive Carcinoma	Gain	0.177898
Breast Invasive Carcinoma	Gain	0.305263
Breast Invasive Carcinoma	Gain	0.484281
Breast Invasive Carcinoma	Gain	0.252884
Breast Invasive Carcinoma	Gain	0.38707
Breast Invasive Carcinoma	Gain	0.484399
Breast Invasive Carcinoma	Gain	0.475056
Breast Invasive Carcinoma	Gain	0.47721
Breast Invasive Carcinoma	Gain	0.349751
Breast Invasive Carcinoma	Gain	0.224844
Breast Invasive Carcinoma	Gain	0.464947
Breast Invasive Carcinoma	Gain	0.18185
Breast Invasive Carcinoma	Gain	0.351146
Breast Invasive Carcinoma	Gain	0.260281
Breast Invasive Carcinoma	Gain	0.332828
Breast Invasive Carcinoma	Gain	0.355514
Breast Invasive Carcinoma	Gain	0.379177
Breast Invasive Carcinoma	Gain	0.230432
Breast Invasive Carcinoma	Gain	0.379874
Breast Invasive Carcinoma	Gain	0.215068
Breast Invasive Carcinoma	Gain	0.262789
Breast Invasive Carcinoma	Gain	0.316545
Breast Invasive Carcinoma	Gain	0.293247
Breast Invasive Carcinoma	Gain	0.280628
Breast Invasive Carcinoma	Gain	0.317987
Breast Invasive Carcinoma	Gain	0.422526
Breast Invasive Carcinoma	Gain	0.424954
Breast Invasive Carcinoma	Gain	0.240802
Breast Invasive Carcinoma	Gain	0.33364
Breast Invasive Carcinoma	Gain	0.215101
Breast Invasive Carcinoma	Gain	0.370121
Breast Invasive Carcinoma	Gain	0.290083
Breast Invasive Carcinoma	Gain	0.599582
Breast Invasive Carcinoma	Gain	0.198038
Breast Invasive Carcinoma	Gain	0.175737
Breast Invasive Carcinoma	Gain	0.249079
Breast Invasive Carcinoma	Gain	0.345453
Breast Invasive Carcinoma	Gain	0.244298
Breast Invasive Carcinoma	Gain	0.332138
Breast Invasive Carcinoma	Gain	0.186901
Breast Invasive Carcinoma	Gain	0.242009
Breast Invasive Carcinoma	Gain	0.111242
Breast Invasive Carcinoma	Gain	0.220974
Breast Invasive Carcinoma	Gain	0.32677
Breast Invasive Carcinoma	Gain	0.23579
Breast Invasive Carcinoma	Gain	0.303967
Breast Invasive Carcinoma	Gain	0.414601
Breast Invasive Carcinoma	Gain	0.236428
Breast Invasive Carcinoma	Gain	0.262576
Breast Invasive Carcinoma	Gain	0.265935
Breast Invasive Carcinoma	Gain	0.381422
Breast Invasive Carcinoma	Gain	0.303107
Breast Invasive Carcinoma	Gain	0.240922
Breast Invasive Carcinoma	Gain	0.358661
Breast Invasive Carcinoma	Gain	0.245712
Breast Invasive Carcinoma	Gain	0.238717
Breast Invasive Carcinoma	Gain	0.303534
Breast Invasive Carcinoma	Gain	0.518653
Breast Invasive Carcinoma	Gain	0.254993
Breast Invasive Carcinoma	Gain	0.23884
Breast Invasive Carcinoma	Gain	0.687097
Breast Invasive Carcinoma	Gain	0.783756
Breast Invasive Carcinoma	Gain	0.327137
Breast Invasive Carcinoma	Gain	0.371331
Breast Invasive Carcinoma	Gain	0.239033
Breast Invasive Carcinoma	Gain	0.210345
Breast Invasive Carcinoma	Gain	0.438528
Breast Invasive Carcinoma	Gain	0.255284
Breast Invasive Carcinoma	Gain	0.489827
Breast Invasive Carcinoma	Gain	0.277214
Breast Invasive Carcinoma	Gain	0.206489
Breast Invasive Carcinoma	Gain	0.122639
Breast Invasive Carcinoma	Gain	0.47746
Breast Invasive Carcinoma	Gain	0.372934
Breast Invasive Carcinoma	Gain	0.578461
Breast Invasive Carcinoma	Gain	0.314152
Breast Invasive Carcinoma	Gain	0.140262
Breast Invasive Carcinoma	Gain	0.436369
Breast Invasive Carcinoma	Gain	0.384387
Breast Invasive Carcinoma	Gain	0.129691
Breast Invasive Carcinoma	Gain	0.257623
Breast Invasive Carcinoma	Gain	0.459451
Breast Invasive Carcinoma	Gain	0.157595
Breast Invasive Carcinoma	Amplification	0.358582
Breast Invasive Carcinoma	Amplification	0.185822
Breast Invasive Carcinoma	Amplification	0.180685
Colorectal Adenocarcinoma	Deep Deletion	0.129693
Colorectal Adenocarcinoma	Deep Deletion	0.180979
Colorectal Adenocarcinoma	Shallow Deletion	0.157587
Colorectal Adenocarcinoma	Shallow Deletion	0.115093
Colorectal Adenocarcinoma	Shallow Deletion	0.113095
Colorectal Adenocarcinoma	Shallow Deletion	0.110768
Colorectal Adenocarcinoma	Shallow Deletion	0.226017
Colorectal Adenocarcinoma	Shallow Deletion	0.111548
Colorectal Adenocarcinoma	Shallow Deletion	0.128389
Colorectal Adenocarcinoma	Shallow Deletion	0.142143
Colorectal Adenocarcinoma	Shallow Deletion	0.277572
Colorectal Adenocarcinoma	Shallow Deletion	0.13058
Colorectal Adenocarcinoma	Shallow Deletion	0.184912
Colorectal Adenocarcinoma	Shallow Deletion	0.140214
Colorectal Adenocarcinoma	Shallow Deletion	0.160263
Colorectal Adenocarcinoma	Shallow Deletion	0.175272
Colorectal Adenocarcinoma	Shallow Deletion	0.089398
Colorectal Adenocarcinoma	Shallow Deletion	0.175446
Colorectal Adenocarcinoma	Shallow Deletion	0.162752
Colorectal Adenocarcinoma	Shallow Deletion	0.393559
Colorectal Adenocarcinoma	Shallow Deletion	0.10896
Colorectal Adenocarcinoma	Shallow Deletion	0.070977
Colorectal Adenocarcinoma	Shallow Deletion	0.077933
Colorectal Adenocarcinoma	Shallow Deletion	0.12056
Colorectal Adenocarcinoma	Shallow Deletion	0.178913
Colorectal Adenocarcinoma	Shallow Deletion	0.326397
Colorectal Adenocarcinoma	Shallow Deletion	0.115476
Colorectal Adenocarcinoma	Shallow Deletion	0.119359
Colorectal Adenocarcinoma	Shallow Deletion	0.158352
Colorectal Adenocarcinoma	Shallow Deletion	0.099626
Colorectal Adenocarcinoma	Shallow Deletion	0.105167
Colorectal Adenocarcinoma	Shallow Deletion	0.10629
Colorectal Adenocarcinoma	Shallow Deletion	0.099895
Colorectal Adenocarcinoma	Shallow Deletion	0.208135
Colorectal Adenocarcinoma	Shallow Deletion	0.124621
Colorectal Adenocarcinoma	Shallow Deletion	0.108464
Colorectal Adenocarcinoma	Shallow Deletion	0.27717
Colorectal Adenocarcinoma	Shallow Deletion	0.188449
Colorectal Adenocarcinoma	Shallow Deletion	0.107733
Colorectal Adenocarcinoma	Shallow Deletion	0.352464
Colorectal Adenocarcinoma	Shallow Deletion	0.207218
Colorectal Adenocarcinoma	Shallow Deletion	0.180505
Colorectal Adenocarcinoma	Shallow Deletion	0.113864
Colorectal Adenocarcinoma	Shallow Deletion	0.102459
Colorectal Adenocarcinoma	Shallow Deletion	0.169285
Colorectal Adenocarcinoma	Shallow Deletion	0.101613
Colorectal Adenocarcinoma	Shallow Deletion	0.146328
Colorectal Adenocarcinoma	Shallow Deletion	0.143053
Colorectal Adenocarcinoma	Shallow Deletion	0.133073
Colorectal Adenocarcinoma	Shallow Deletion	0.126176
Colorectal Adenocarcinoma	Shallow Deletion	0.126207
Colorectal Adenocarcinoma	Shallow Deletion	0.112632
Colorectal Adenocarcinoma	Shallow Deletion	0.198735
Colorectal Adenocarcinoma	Shallow Deletion	0.113881
Colorectal Adenocarcinoma	Shallow Deletion	0.087464
Colorectal Adenocarcinoma	Shallow Deletion	0.157548
Colorectal Adenocarcinoma	Shallow Deletion	0.088003
Colorectal Adenocarcinoma	Shallow Deletion	0.102364
Colorectal Adenocarcinoma	Shallow Deletion	0.131416
Colorectal Adenocarcinoma	Shallow Deletion	0.107532
Colorectal Adenocarcinoma	Shallow Deletion	0.132778
Colorectal Adenocarcinoma	Shallow Deletion	0.111065
Colorectal Adenocarcinoma	Shallow Deletion	0.11939
Colorectal Adenocarcinoma	Shallow Deletion	0.08739
Colorectal Adenocarcinoma	Shallow Deletion	0.110855
Colorectal Adenocarcinoma	Shallow Deletion	0.096229
Colorectal Adenocarcinoma	Shallow Deletion	0.142447
Colorectal Adenocarcinoma	Shallow Deletion	0.101513
Colorectal Adenocarcinoma	Shallow Deletion	0.141284
Colorectal Adenocarcinoma	Shallow Deletion	0.089959
Colorectal Adenocarcinoma	Shallow Deletion	0.096025
Colorectal Adenocarcinoma	Shallow Deletion	0.129846
Colorectal Adenocarcinoma	Shallow Deletion	0.114832
Colorectal Adenocarcinoma	Shallow Deletion	0.110888
Colorectal Adenocarcinoma	Shallow Deletion	0.386994
Colorectal Adenocarcinoma	Shallow Deletion	0.118823
Colorectal Adenocarcinoma	Shallow Deletion	0.095045
Colorectal Adenocarcinoma	Shallow Deletion	0.12549
Colorectal Adenocarcinoma	Shallow Deletion	0.140165
Colorectal Adenocarcinoma	Shallow Deletion	0.089592
Colorectal Adenocarcinoma	Shallow Deletion	0.202285
Colorectal Adenocarcinoma	Shallow Deletion	0.214309
Colorectal Adenocarcinoma	Shallow Deletion	0.113805
Colorectal Adenocarcinoma	Shallow Deletion	0.149407
Colorectal Adenocarcinoma	Shallow Deletion	0.146538
Colorectal Adenocarcinoma	Shallow Deletion	0.101496
Colorectal Adenocarcinoma	Shallow Deletion	0.156124
Colorectal Adenocarcinoma	Shallow Deletion	0.131898
Colorectal Adenocarcinoma	Shallow Deletion	0.119545
Colorectal Adenocarcinoma	Shallow Deletion	0.119254
Colorectal Adenocarcinoma	Shallow Deletion	0.089142
Colorectal Adenocarcinoma	Shallow Deletion	0.146138
Colorectal Adenocarcinoma	Shallow Deletion	0.097801
Colorectal Adenocarcinoma	Shallow Deletion	0.147966
Colorectal Adenocarcinoma	Shallow Deletion	0.265956
Colorectal Adenocarcinoma	Shallow Deletion	0.118933
Colorectal Adenocarcinoma	Shallow Deletion	0.075183
Colorectal Adenocarcinoma	Shallow Deletion	0.121272
Colorectal Adenocarcinoma	Shallow Deletion	0.266381
Colorectal Adenocarcinoma	Shallow Deletion	0.230043
Colorectal Adenocarcinoma	Shallow Deletion	0.120181
Colorectal Adenocarcinoma	Shallow Deletion	0.085161
Colorectal Adenocarcinoma	Diploid	0.084497
Colorectal Adenocarcinoma	Diploid	0.14775
Colorectal Adenocarcinoma	Diploid	0.153561
Colorectal Adenocarcinoma	Diploid	0.09935
Colorectal Adenocarcinoma	Diploid	0.110423
Colorectal Adenocarcinoma	Diploid	0.102989
Colorectal Adenocarcinoma	Diploid	0.103055
Colorectal Adenocarcinoma	Diploid	0.108683
Colorectal Adenocarcinoma	Diploid	0.097079
Colorectal Adenocarcinoma	Diploid	0.078898
Colorectal Adenocarcinoma	Diploid	0.106623
Colorectal Adenocarcinoma	Diploid	0.08565
Colorectal Adenocarcinoma	Diploid	0.067164
Colorectal Adenocarcinoma	Diploid	0.097042
Colorectal Adenocarcinoma	Diploid	0.164888
Colorectal Adenocarcinoma	Diploid	0.105215
Colorectal Adenocarcinoma	Diploid	0.098087
Colorectal Adenocarcinoma	Diploid	0.091465
Colorectal Adenocarcinoma	Diploid	0.214251
Colorectal Adenocarcinoma	Diploid	0.095155
Colorectal Adenocarcinoma	Diploid	0.136291
Colorectal Adenocarcinoma	Diploid	0.089826
Colorectal Adenocarcinoma	Diploid	0.116676
Colorectal Adenocarcinoma	Diploid	0.091649
Colorectal Adenocarcinoma	Diploid	0.082482
Colorectal Adenocarcinoma	Diploid	0.213007
Colorectal Adenocarcinoma	Diploid	0.105192
Colorectal Adenocarcinoma	Diploid	0.089083
Colorectal Adenocarcinoma	Diploid	0.066326
Colorectal Adenocarcinoma	Diploid	0.126298
Colorectal Adenocarcinoma	Diploid	0.13235
Colorectal Adenocarcinoma	Diploid	0.07671
Colorectal Adenocarcinoma	Diploid	0.136558
Colorectal Adenocarcinoma	Diploid	0.146432
Colorectal Adenocarcinoma	Diploid	0.155495
Colorectal Adenocarcinoma	Diploid	0.093057
Colorectal Adenocarcinoma	Diploid	0.08507
Colorectal Adenocarcinoma	Diploid	0.093567
Colorectal Adenocarcinoma	Diploid	0.08211
Colorectal Adenocarcinoma	Diploid	0.091167
Colorectal Adenocarcinoma	Diploid	0.057455
Colorectal Adenocarcinoma	Diploid	0.078786
Colorectal Adenocarcinoma	Diploid	0.151287
Colorectal Adenocarcinoma	Diploid	0.08441
Colorectal Adenocarcinoma	Diploid	0.082058
Colorectal Adenocarcinoma	Diploid	0.073301
Colorectal Adenocarcinoma	Diploid	0.087797
Colorectal Adenocarcinoma	Diploid	0.089747
Colorectal Adenocarcinoma	Diploid	0.08157
Colorectal Adenocarcinoma	Diploid	0.082811
Colorectal Adenocarcinoma	Diploid	0.106884
Colorectal Adenocarcinoma	Diploid	0.074693
Colorectal Adenocarcinoma	Diploid	0.080983
Colorectal Adenocarcinoma	Diploid	0.099421
Colorectal Adenocarcinoma	Diploid	0.078902
Colorectal Adenocarcinoma	Diploid	0.067575
Colorectal Adenocarcinoma	Diploid	0.121301
Colorectal Adenocarcinoma	Diploid	0.123442
Colorectal Adenocarcinoma	Diploid	0.110052
Colorectal Adenocarcinoma	Diploid	0.069642
Colorectal Adenocarcinoma	Diploid	0.076113
Colorectal Adenocarcinoma	Diploid	0.080764
Colorectal Adenocarcinoma	Diploid	0.246072
Colorectal Adenocarcinoma	Diploid	0.138642
Colorectal Adenocarcinoma	Diploid	0.087186
Colorectal Adenocarcinoma	Diploid	0.087881
Colorectal Adenocarcinoma	Diploid	0.21686
Colorectal Adenocarcinoma	Diploid	0.074227
Colorectal Adenocarcinoma	Diploid	0.117147
Colorectal Adenocarcinoma	Diploid	0.083092
Colorectal Adenocarcinoma	Diploid	0.074199
Colorectal Adenocarcinoma	Diploid	0.131184
Colorectal Adenocarcinoma	Diploid	0.181994
Colorectal Adenocarcinoma	Diploid	0.105825
Colorectal Adenocarcinoma	Diploid	0.092935
Colorectal Adenocarcinoma	Diploid	0.091248
Colorectal Adenocarcinoma	Diploid	0.224364
Colorectal Adenocarcinoma	Diploid	0.085918
Colorectal Adenocarcinoma	Diploid	0.116508
Colorectal Adenocarcinoma	Diploid	0.094936
Colorectal Adenocarcinoma	Diploid	0.089197
Colorectal Adenocarcinoma	Diploid	0.195605
Colorectal Adenocarcinoma	Diploid	0.13268
Colorectal Adenocarcinoma	Diploid	0.121213
Colorectal Adenocarcinoma	Diploid	0.104006
Colorectal Adenocarcinoma	Diploid	0.080662
Colorectal Adenocarcinoma	Diploid	0.117816
Colorectal Adenocarcinoma	Diploid	0.080388
Colorectal Adenocarcinoma	Diploid	0.13326
Colorectal Adenocarcinoma	Diploid	0.060829
Colorectal Adenocarcinoma	Diploid	0.096468
Colorectal Adenocarcinoma	Diploid	0.088133
Colorectal Adenocarcinoma	Diploid	0.087715
Colorectal Adenocarcinoma	Diploid	0.082874
Colorectal Adenocarcinoma	Diploid	0.075725
Colorectal Adenocarcinoma	Diploid	0.087447
Colorectal Adenocarcinoma	Diploid	0.157263
Colorectal Adenocarcinoma	Diploid	0.087622
Colorectal Adenocarcinoma	Diploid	0.073275
Colorectal Adenocarcinoma	Diploid	0.092894
Colorectal Adenocarcinoma	Diploid	0.100961
Colorectal Adenocarcinoma	Diploid	0.128468
Colorectal Adenocarcinoma	Diploid	0.087976
Colorectal Adenocarcinoma	Diploid	0.092051
Colorectal Adenocarcinoma	Diploid	0.117505
Colorectal Adenocarcinoma	Diploid	0.076109
Colorectal Adenocarcinoma	Diploid	0.084746
Colorectal Adenocarcinoma	Diploid	0.077292
Colorectal Adenocarcinoma	Diploid	0.105647
Colorectal Adenocarcinoma	Diploid	0.086294
Colorectal Adenocarcinoma	Diploid	0.252624
Colorectal Adenocarcinoma	Diploid	0.081577
Colorectal Adenocarcinoma	Diploid	0.123365
Colorectal Adenocarcinoma	Diploid	0.178556
Colorectal Adenocarcinoma	Diploid	0.14764
Colorectal Adenocarcinoma	Diploid	0.144656
Colorectal Adenocarcinoma	Diploid	0.091306
Colorectal Adenocarcinoma	Diploid	0.072884
Colorectal Adenocarcinoma	Diploid	0.054862
Colorectal Adenocarcinoma	Diploid	0.073555
Colorectal Adenocarcinoma	Diploid	0.243157
Colorectal Adenocarcinoma	Diploid	0.13067
Colorectal Adenocarcinoma	Diploid	0.095035
Colorectal Adenocarcinoma	Diploid	0.082699
Colorectal Adenocarcinoma	Diploid	0.072935
Colorectal Adenocarcinoma	Diploid	0.118898
Colorectal Adenocarcinoma	Diploid	0.084086
Colorectal Adenocarcinoma	Diploid	0.068439
Colorectal Adenocarcinoma	Diploid	0.075492
Colorectal Adenocarcinoma	Diploid	0.108349
Colorectal Adenocarcinoma	Diploid	0.112123
Colorectal Adenocarcinoma	Diploid	0.06751
Colorectal Adenocarcinoma	Diploid	0.093715
Colorectal Adenocarcinoma	Diploid	0.068985
Colorectal Adenocarcinoma	Diploid	0.085081
Colorectal Adenocarcinoma	Diploid	0.072272
Colorectal Adenocarcinoma	Diploid	0.077433
Colorectal Adenocarcinoma	Diploid	0.181275
Colorectal Adenocarcinoma	Diploid	0.096523
Colorectal Adenocarcinoma	Diploid	0.09456
Colorectal Adenocarcinoma	Diploid	0.066947
Colorectal Adenocarcinoma	Diploid	0.084672
Colorectal Adenocarcinoma	Diploid	0.075533
Colorectal Adenocarcinoma	Diploid	0.066941
Colorectal Adenocarcinoma	Diploid	0.07911
Colorectal Adenocarcinoma	Diploid	0.066916
Colorectal Adenocarcinoma	Diploid	0.094945
Colorectal Adenocarcinoma	Diploid	0.103251
Colorectal Adenocarcinoma	Diploid	0.083514
Colorectal Adenocarcinoma	Diploid	0.092497
Colorectal Adenocarcinoma	Diploid	0.097117
Colorectal Adenocarcinoma	Diploid	0.067983
Colorectal Adenocarcinoma	Diploid	0.076606
Colorectal Adenocarcinoma	Diploid	0.100028
Colorectal Adenocarcinoma	Diploid	0.080588
Colorectal Adenocarcinoma	Diploid	0.080144
Colorectal Adenocarcinoma	Diploid	0.086834
Colorectal Adenocarcinoma	Diploid	0.086325
Colorectal Adenocarcinoma	Diploid	0.106307
Colorectal Adenocarcinoma	Diploid	0.113661
Colorectal Adenocarcinoma	Diploid	0.084637
Colorectal Adenocarcinoma	Diploid	0.076268
Colorectal Adenocarcinoma	Diploid	0.068624
Colorectal Adenocarcinoma	Diploid	0.066531
Colorectal Adenocarcinoma	Diploid	0.06156
Colorectal Adenocarcinoma	Diploid	0.054992
Colorectal Adenocarcinoma	Diploid	0.073435
Colorectal Adenocarcinoma	Diploid	0.097357
Colorectal Adenocarcinoma	Diploid	0.057791
Colorectal Adenocarcinoma	Diploid	0.062459
Colorectal Adenocarcinoma	Diploid	0.055649
Colorectal Adenocarcinoma	Diploid	0.12043
Colorectal Adenocarcinoma	Diploid	0.062963
Colorectal Adenocarcinoma	Diploid	0.074721
Colorectal Adenocarcinoma	Diploid	0.094823
Colorectal Adenocarcinoma	Diploid	0.141218
Colorectal Adenocarcinoma	Diploid	0.118062
Colorectal Adenocarcinoma	Diploid	0.094852
Colorectal Adenocarcinoma	Diploid	0.106378
Colorectal Adenocarcinoma	Diploid	0.079595
Colorectal Adenocarcinoma	Diploid	0.062669
Colorectal Adenocarcinoma	Diploid	0.101453
Colorectal Adenocarcinoma	Diploid	0.091651
Colorectal Adenocarcinoma	Diploid	0.199931
Colorectal Adenocarcinoma	Diploid	0.106409
Colorectal Adenocarcinoma	Diploid	0.09156
Colorectal Adenocarcinoma	Diploid	0.107532
Colorectal Adenocarcinoma	Diploid	0.128307
Colorectal Adenocarcinoma	Diploid	0.097131
Colorectal Adenocarcinoma	Diploid	0.075589
Colorectal Adenocarcinoma	Diploid	0.082395
Colorectal Adenocarcinoma	Diploid	0.091371
Colorectal Adenocarcinoma	Diploid	0.08697
Colorectal Adenocarcinoma	Diploid	0.087037
Colorectal Adenocarcinoma	Diploid	0.102469
Colorectal Adenocarcinoma	Diploid	0.102421
Colorectal Adenocarcinoma	Diploid	0.078695
Colorectal Adenocarcinoma	Diploid	0.070375
Colorectal Adenocarcinoma	Diploid	0.161983
Colorectal Adenocarcinoma	Diploid	0.094991
Colorectal Adenocarcinoma	Diploid	0.116778
Colorectal Adenocarcinoma	Diploid	0.128973
Colorectal Adenocarcinoma	Diploid	0.083795
Colorectal Adenocarcinoma	Diploid	0.127898
Colorectal Adenocarcinoma	Diploid	0.107697
Colorectal Adenocarcinoma	Diploid	0.068598
Colorectal Adenocarcinoma	Diploid	0.102663
Colorectal Adenocarcinoma	Diploid	0.072551
Colorectal Adenocarcinoma	Diploid	0.088737
Colorectal Adenocarcinoma	Diploid	0.108047
Colorectal Adenocarcinoma	Diploid	0.123832
Colorectal Adenocarcinoma	Diploid	0.072704
Colorectal Adenocarcinoma	Diploid	0.088989
Colorectal Adenocarcinoma	Diploid	0.086489
Colorectal Adenocarcinoma	Diploid	0.057113
Colorectal Adenocarcinoma	Diploid	0.079376
Colorectal Adenocarcinoma	Diploid	0.074618
Colorectal Adenocarcinoma	Diploid	0.076321
Colorectal Adenocarcinoma	Diploid	0.09811
Colorectal Adenocarcinoma	Diploid	0.070272
Colorectal Adenocarcinoma	Diploid	0.088395
Colorectal Adenocarcinoma	Diploid	0.076658
Colorectal Adenocarcinoma	Diploid	0.171985
Colorectal Adenocarcinoma	Diploid	0.094648
Colorectal Adenocarcinoma	Diploid	0.099421
Colorectal Adenocarcinoma	Diploid	0.122832
Colorectal Adenocarcinoma	Diploid	0.106113
Colorectal Adenocarcinoma	Diploid	0.07256
Colorectal Adenocarcinoma	Diploid	0.065404
Colorectal Adenocarcinoma	Diploid	0.083945
Colorectal Adenocarcinoma	Diploid	0.077238
Colorectal Adenocarcinoma	Diploid	0.087346
Colorectal Adenocarcinoma	Diploid	0.07341
Colorectal Adenocarcinoma	Diploid	0.07864
Colorectal Adenocarcinoma	Diploid	0.072044
Colorectal Adenocarcinoma	Diploid	0.100837
Colorectal Adenocarcinoma	Diploid	0.062328
Colorectal Adenocarcinoma	Diploid	0.143659
Colorectal Adenocarcinoma	Diploid	0.081206
Colorectal Adenocarcinoma	Diploid	0.089181
Colorectal Adenocarcinoma	Diploid	0.134213
Colorectal Adenocarcinoma	Diploid	0.122139
Colorectal Adenocarcinoma	Diploid	0.124529
Colorectal Adenocarcinoma	Diploid	0.065093
Colorectal Adenocarcinoma	Diploid	0.1272
Colorectal Adenocarcinoma	Diploid	0.057809
Colorectal Adenocarcinoma	Diploid	0.06687
Colorectal Adenocarcinoma	Diploid	0.056958
Colorectal Adenocarcinoma	Diploid	0.091211
Colorectal Adenocarcinoma	Diploid	0.096872
Colorectal Adenocarcinoma	Diploid	0.13322
Colorectal Adenocarcinoma	Diploid	0.099597
Colorectal Adenocarcinoma	Diploid	0.066284
Colorectal Adenocarcinoma	Diploid	0.075641
Colorectal Adenocarcinoma	Diploid	0.171343
Colorectal Adenocarcinoma	Gain	0.066598
Colorectal Adenocarcinoma	Gain	0.109143
Colorectal Adenocarcinoma	Gain	0.112896
Colorectal Adenocarcinoma	Gain	0.156209
Colorectal Adenocarcinoma	Gain	0.087457
Colorectal Adenocarcinoma	Gain	0.10642
Colorectal Adenocarcinoma	Gain	0.173908
Colorectal Adenocarcinoma	Gain	0.088339
Colorectal Adenocarcinoma	Gain	0.114917
Colorectal Adenocarcinoma	Gain	0.068445
Colorectal Adenocarcinoma	Gain	0.084224
Colorectal Adenocarcinoma	Gain	0.080955
Colorectal Adenocarcinoma	Gain	0.076647
Colorectal Adenocarcinoma	Gain	0.072873
Colorectal Adenocarcinoma	Gain	0.085509
Colorectal Adenocarcinoma	Gain	0.056396
Colorectal Adenocarcinoma	Gain	0.100492
Colorectal Adenocarcinoma	Gain	0.061496
Colorectal Adenocarcinoma	Gain	0.082605
Colorectal Adenocarcinoma	Gain	0.08239
Colorectal Adenocarcinoma	Gain	0.07611
Colorectal Adenocarcinoma	Gain	0.066809
Colorectal Adenocarcinoma	Gain	0.082141
Colorectal Adenocarcinoma	Gain	0.079858
Colorectal Adenocarcinoma	Gain	0.042399
Colorectal Adenocarcinoma	Gain	0.069523
Colorectal Adenocarcinoma	Gain	0.078242
Colorectal Adenocarcinoma	Gain	0.058951
Colorectal Adenocarcinoma	Gain	0.090755
Colorectal Adenocarcinoma	Gain	0.069679
Colorectal Adenocarcinoma	Gain	0.090334
Colorectal Adenocarcinoma	Gain	0.097985
Head and Neck Squamous Cell Carcinoma	Deep Deletion	0.088397
Head and Neck Squamous Cell Carcinoma	Shallow Deletion	0.103294
Head and Neck Squamous Cell Carcinoma	Shallow Deletion	0.123665
Head and Neck Squamous Cell Carcinoma	Shallow Deletion	0.063771
Head and Neck Squamous Cell Carcinoma	Shallow Deletion	0.065836
Head and Neck Squamous Cell Carcinoma	Shallow Deletion	0.059628
Head and Neck Squamous Cell Carcinoma	Shallow Deletion	0.046725
Head and Neck Squamous Cell Carcinoma	Shallow Deletion	0.055345
Head and Neck Squamous Cell Carcinoma	Shallow Deletion	0.056895
Head and Neck Squamous Cell Carcinoma	Shallow Deletion	0.062314
Head and Neck Squamous Cell Carcinoma	Shallow Deletion	0.155662
Head and Neck Squamous Cell Carcinoma	Shallow Deletion	0.071342
Head and Neck Squamous Cell Carcinoma	Shallow Deletion	0.078052
Head and Neck Squamous Cell Carcinoma	Shallow Deletion	0.060685
Head and Neck Squamous Cell Carcinoma	Shallow Deletion	0.03761
Head and Neck Squamous Cell Carcinoma	Shallow Deletion	0.07803
Head and Neck Squamous Cell Carcinoma	Shallow Deletion	0.04275
Head and Neck Squamous Cell Carcinoma	Shallow Deletion	0.077923
Head and Neck Squamous Cell Carcinoma	Shallow Deletion	0.048717
Head and Neck Squamous Cell Carcinoma	Shallow Deletion	0.071713
Head and Neck Squamous Cell Carcinoma	Shallow Deletion	0.06843
Head and Neck Squamous Cell Carcinoma	Shallow Deletion	0.061404
Head and Neck Squamous Cell Carcinoma	Shallow Deletion	0.056927
Head and Neck Squamous Cell Carcinoma	Shallow Deletion	0.050531
Head and Neck Squamous Cell Carcinoma	Shallow Deletion	0.069302
Head and Neck Squamous Cell Carcinoma	Shallow Deletion	0.05635
Head and Neck Squamous Cell Carcinoma	Shallow Deletion	0.0731
Head and Neck Squamous Cell Carcinoma	Shallow Deletion	0.090781
Head and Neck Squamous Cell Carcinoma	Shallow Deletion	0.063618
Head and Neck Squamous Cell Carcinoma	Shallow Deletion	0.090496
Head and Neck Squamous Cell Carcinoma	Shallow Deletion	0.084019
Head and Neck Squamous Cell Carcinoma	Shallow Deletion	0.075086
Head and Neck Squamous Cell Carcinoma	Shallow Deletion	0.079396
Head and Neck Squamous Cell Carcinoma	Shallow Deletion	0.085524
Head and Neck Squamous Cell Carcinoma	Shallow Deletion	0.080164
Head and Neck Squamous Cell Carcinoma	Shallow Deletion	0.066292
Head and Neck Squamous Cell Carcinoma	Shallow Deletion	0.064511
Head and Neck Squamous Cell Carcinoma	Shallow Deletion	0.051427
Head and Neck Squamous Cell Carcinoma	Shallow Deletion	0.052419
Head and Neck Squamous Cell Carcinoma	Shallow Deletion	0.069625
Head and Neck Squamous Cell Carcinoma	Shallow Deletion	0.046507
Head and Neck Squamous Cell Carcinoma	Shallow Deletion	0.054668
Head and Neck Squamous Cell Carcinoma	Shallow Deletion	0.054934
Head and Neck Squamous Cell Carcinoma	Shallow Deletion	0.15911
Head and Neck Squamous Cell Carcinoma	Shallow Deletion	0.108386
Head and Neck Squamous Cell Carcinoma	Shallow Deletion	0.070774
Head and Neck Squamous Cell Carcinoma	Shallow Deletion	0.049942
Head and Neck Squamous Cell Carcinoma	Shallow Deletion	0.04233
Head and Neck Squamous Cell Carcinoma	Shallow Deletion	0.067159
Head and Neck Squamous Cell Carcinoma	Shallow Deletion	0.034947
Head and Neck Squamous Cell Carcinoma	Shallow Deletion	0.065403
Head and Neck Squamous Cell Carcinoma	Shallow Deletion	0.066452
Head and Neck Squamous Cell Carcinoma	Shallow Deletion	0.066772
Head and Neck Squamous Cell Carcinoma	Shallow Deletion	0.137087
Head and Neck Squamous Cell Carcinoma	Shallow Deletion	0.055527
Head and Neck Squamous Cell Carcinoma	Shallow Deletion	0.163554
Head and Neck Squamous Cell Carcinoma	Shallow Deletion	0.043468
Head and Neck Squamous Cell Carcinoma	Shallow Deletion	0.095363
Head and Neck Squamous Cell Carcinoma	Shallow Deletion	0.054577
Head and Neck Squamous Cell Carcinoma	Shallow Deletion	0.064579
Head and Neck Squamous Cell Carcinoma	Shallow Deletion	0.049105
Head and Neck Squamous Cell Carcinoma	Shallow Deletion	0.151732
Head and Neck Squamous Cell Carcinoma	Shallow Deletion	0.10333
Head and Neck Squamous Cell Carcinoma	Shallow Deletion	0.079014
Head and Neck Squamous Cell Carcinoma	Shallow Deletion	0.189478
Head and Neck Squamous Cell Carcinoma	Shallow Deletion	0.067644
Head and Neck Squamous Cell Carcinoma	Shallow Deletion	0.049182
Head and Neck Squamous Cell Carcinoma	Shallow Deletion	0.050936
Head and Neck Squamous Cell Carcinoma	Shallow Deletion	0.059392
Head and Neck Squamous Cell Carcinoma	Shallow Deletion	0.068619
Head and Neck Squamous Cell Carcinoma	Shallow Deletion	0.070113
Head and Neck Squamous Cell Carcinoma	Shallow Deletion	0.084845
Head and Neck Squamous Cell Carcinoma	Shallow Deletion	0.077453
Head and Neck Squamous Cell Carcinoma	Shallow Deletion	0.094916
Head and Neck Squamous Cell Carcinoma	Shallow Deletion	0.077103
Head and Neck Squamous Cell Carcinoma	Shallow Deletion	0.060534
Head and Neck Squamous Cell Carcinoma	Shallow Deletion	0.079193
Head and Neck Squamous Cell Carcinoma	Shallow Deletion	0.067239
Head and Neck Squamous Cell Carcinoma	Shallow Deletion	0.069945
Head and Neck Squamous Cell Carcinoma	Shallow Deletion	0.069575
Head and Neck Squamous Cell Carcinoma	Shallow Deletion	0.077688
Head and Neck Squamous Cell Carcinoma	Shallow Deletion	0.069384
Head and Neck Squamous Cell Carcinoma	Shallow Deletion	0.071645
Head and Neck Squamous Cell Carcinoma	Shallow Deletion	0.05682
Head and Neck Squamous Cell Carcinoma	Shallow Deletion	0.042772
Head and Neck Squamous Cell Carcinoma	Shallow Deletion	0.063879
Head and Neck Squamous Cell Carcinoma	Shallow Deletion	0.058802
Head and Neck Squamous Cell Carcinoma	Shallow Deletion	0.085157
Head and Neck Squamous Cell Carcinoma	Shallow Deletion	0.066887
Head and Neck Squamous Cell Carcinoma	Shallow Deletion	0.054604
Head and Neck Squamous Cell Carcinoma	Shallow Deletion	0.046886
Head and Neck Squamous Cell Carcinoma	Shallow Deletion	0.047117
Head and Neck Squamous Cell Carcinoma	Shallow Deletion	0.064596
Head and Neck Squamous Cell Carcinoma	Shallow Deletion	0.087195
Head and Neck Squamous Cell Carcinoma	Shallow Deletion	0.059334
Head and Neck Squamous Cell Carcinoma	Shallow Deletion	0.085824
Head and Neck Squamous Cell Carcinoma	Shallow Deletion	0.071021
Head and Neck Squamous Cell Carcinoma	Shallow Deletion	0.083635
Head and Neck Squamous Cell Carcinoma	Shallow Deletion	0.1915
Head and Neck Squamous Cell Carcinoma	Shallow Deletion	0.147873
Head and Neck Squamous Cell Carcinoma	Shallow Deletion	0.262528
Head and Neck Squamous Cell Carcinoma	Shallow Deletion	0.088118
Head and Neck Squamous Cell Carcinoma	Shallow Deletion	0.144305
Head and Neck Squamous Cell Carcinoma	Shallow Deletion	0.077726
Head and Neck Squamous Cell Carcinoma	Shallow Deletion	0.123461
Head and Neck Squamous Cell Carcinoma	Shallow Deletion	0.058284
Head and Neck Squamous Cell Carcinoma	Shallow Deletion	0.104289
Head and Neck Squamous Cell Carcinoma	Shallow Deletion	0.054737
Head and Neck Squamous Cell Carcinoma	Shallow Deletion	0.068206
Head and Neck Squamous Cell Carcinoma	Shallow Deletion	0.07625
Head and Neck Squamous Cell Carcinoma	Shallow Deletion	0.076276
Head and Neck Squamous Cell Carcinoma	Shallow Deletion	0.081333
Head and Neck Squamous Cell Carcinoma	Shallow Deletion	0.052022
Head and Neck Squamous Cell Carcinoma	Shallow Deletion	0.070871
Head and Neck Squamous Cell Carcinoma	Shallow Deletion	0.062484
Head and Neck Squamous Cell Carcinoma	Shallow Deletion	0.079783
Head and Neck Squamous Cell Carcinoma	Shallow Deletion	0.128629
Head and Neck Squamous Cell Carcinoma	Shallow Deletion	0.05778
Head and Neck Squamous Cell Carcinoma	Shallow Deletion	0.055338
Head and Neck Squamous Cell Carcinoma	Shallow Deletion	0.071714
Head and Neck Squamous Cell Carcinoma	Shallow Deletion	0.053266
Head and Neck Squamous Cell Carcinoma	Shallow Deletion	0.065101
Head and Neck Squamous Cell Carcinoma	Shallow Deletion	0.079805
Head and Neck Squamous Cell Carcinoma	Shallow Deletion	0.14154
Head and Neck Squamous Cell Carcinoma	Shallow Deletion	0.073452
Head and Neck Squamous Cell Carcinoma	Shallow Deletion	0.056629
Head and Neck Squamous Cell Carcinoma	Shallow Deletion	0.065426
Head and Neck Squamous Cell Carcinoma	Shallow Deletion	0.06927
Head and Neck Squamous Cell Carcinoma	Shallow Deletion	0.051112
Head and Neck Squamous Cell Carcinoma	Shallow Deletion	0.245729
Head and Neck Squamous Cell Carcinoma	Shallow Deletion	0.138111
Head and Neck Squamous Cell Carcinoma	Shallow Deletion	0.121302
Head and Neck Squamous Cell Carcinoma	Shallow Deletion	0.178006
Head and Neck Squamous Cell Carcinoma	Shallow Deletion	0.137029
Head and Neck Squamous Cell Carcinoma	Shallow Deletion	0.052621
Head and Neck Squamous Cell Carcinoma	Shallow Deletion	0.07367
Head and Neck Squamous Cell Carcinoma	Shallow Deletion	0.073911
Head and Neck Squamous Cell Carcinoma	Shallow Deletion	0.068343
Head and Neck Squamous Cell Carcinoma	Shallow Deletion	0.145768
Head and Neck Squamous Cell Carcinoma	Shallow Deletion	0.18675
Head and Neck Squamous Cell Carcinoma	Shallow Deletion	0.088393
Head and Neck Squamous Cell Carcinoma	Shallow Deletion	0.056637
Head and Neck Squamous Cell Carcinoma	Shallow Deletion	0.067774
Head and Neck Squamous Cell Carcinoma	Shallow Deletion	0.062142
Head and Neck Squamous Cell Carcinoma	Shallow Deletion	0.049069
Head and Neck Squamous Cell Carcinoma	Shallow Deletion	0.053308
Head and Neck Squamous Cell Carcinoma	Shallow Deletion	0.065985
Head and Neck Squamous Cell Carcinoma	Shallow Deletion	0.044749
Head and Neck Squamous Cell Carcinoma	Shallow Deletion	0.079547
Head and Neck Squamous Cell Carcinoma	Shallow Deletion	0.056087
Head and Neck Squamous Cell Carcinoma	Shallow Deletion	0.083396
Head and Neck Squamous Cell Carcinoma	Shallow Deletion	0.106343
Head and Neck Squamous Cell Carcinoma	Shallow Deletion	0.050276
Head and Neck Squamous Cell Carcinoma	Shallow Deletion	0.126059
Head and Neck Squamous Cell Carcinoma	Shallow Deletion	0.048513
Head and Neck Squamous Cell Carcinoma	Shallow Deletion	0.080992
Head and Neck Squamous Cell Carcinoma	Shallow Deletion	0.084268
Head and Neck Squamous Cell Carcinoma	Shallow Deletion	0.076462
Head and Neck Squamous Cell Carcinoma	Shallow Deletion	0.04574
Head and Neck Squamous Cell Carcinoma	Shallow Deletion	0.045956
Head and Neck Squamous Cell Carcinoma	Shallow Deletion	0.12804
Head and Neck Squamous Cell Carcinoma	Shallow Deletion	0.109051
Head and Neck Squamous Cell Carcinoma	Shallow Deletion	0.085146
Head and Neck Squamous Cell Carcinoma	Shallow Deletion	0.036283
Head and Neck Squamous Cell Carcinoma	Shallow Deletion	0.033717
Head and Neck Squamous Cell Carcinoma	Shallow Deletion	0.053904
Head and Neck Squamous Cell Carcinoma	Shallow Deletion	0.064726
Head and Neck Squamous Cell Carcinoma	Shallow Deletion	0.0715
Head and Neck Squamous Cell Carcinoma	Shallow Deletion	0.057285
Head and Neck Squamous Cell Carcinoma	Shallow Deletion	0.033408
Head and Neck Squamous Cell Carcinoma	Shallow Deletion	0.060625
Head and Neck Squamous Cell Carcinoma	Shallow Deletion	0.078152
Head and Neck Squamous Cell Carcinoma	Shallow Deletion	0.064942
Head and Neck Squamous Cell Carcinoma	Shallow Deletion	0.073521
Head and Neck Squamous Cell Carcinoma	Shallow Deletion	0.067491
Head and Neck Squamous Cell Carcinoma	Shallow Deletion	0.06796
Head and Neck Squamous Cell Carcinoma	Shallow Deletion	0.11158
Head and Neck Squamous Cell Carcinoma	Shallow Deletion	0.070698
Head and Neck Squamous Cell Carcinoma	Shallow Deletion	0.046536
Head and Neck Squamous Cell Carcinoma	Shallow Deletion	0.06069
Head and Neck Squamous Cell Carcinoma	Shallow Deletion	0.083827
Head and Neck Squamous Cell Carcinoma	Shallow Deletion	0.075372
Head and Neck Squamous Cell Carcinoma	Shallow Deletion	0.088748
Head and Neck Squamous Cell Carcinoma	Shallow Deletion	0.068408
Head and Neck Squamous Cell Carcinoma	Shallow Deletion	0.174147
Head and Neck Squamous Cell Carcinoma	Shallow Deletion	0.089685
Head and Neck Squamous Cell Carcinoma	Shallow Deletion	0.151271
Head and Neck Squamous Cell Carcinoma	Shallow Deletion	0.095075
Head and Neck Squamous Cell Carcinoma	Shallow Deletion	0.054664
Head and Neck Squamous Cell Carcinoma	Shallow Deletion	0.080112
Head and Neck Squamous Cell Carcinoma	Shallow Deletion	0.06755
Head and Neck Squamous Cell Carcinoma	Shallow Deletion	0.078838
Head and Neck Squamous Cell Carcinoma	Shallow Deletion	0.073507
Head and Neck Squamous Cell Carcinoma	Shallow Deletion	0.067111
Head and Neck Squamous Cell Carcinoma	Shallow Deletion	0.049343
Head and Neck Squamous Cell Carcinoma	Shallow Deletion	0.068814
Head and Neck Squamous Cell Carcinoma	Shallow Deletion	0.073272
Head and Neck Squamous Cell Carcinoma	Shallow Deletion	0.063162
Head and Neck Squamous Cell Carcinoma	Shallow Deletion	0.055753
Head and Neck Squamous Cell Carcinoma	Shallow Deletion	0.066728
Head and Neck Squamous Cell Carcinoma	Shallow Deletion	0.063344
Head and Neck Squamous Cell Carcinoma	Shallow Deletion	0.058232
Head and Neck Squamous Cell Carcinoma	Shallow Deletion	0.067064
Head and Neck Squamous Cell Carcinoma	Diploid	0.080273
Head and Neck Squamous Cell Carcinoma	Diploid	0.056384
Head and Neck Squamous Cell Carcinoma	Diploid	0.061397
Head and Neck Squamous Cell Carcinoma	Diploid	0.050254
Head and Neck Squamous Cell Carcinoma	Diploid	0.046483
Head and Neck Squamous Cell Carcinoma	Diploid	0.039107
Head and Neck Squamous Cell Carcinoma	Diploid	0.05089
Head and Neck Squamous Cell Carcinoma	Diploid	0.057146
Head and Neck Squamous Cell Carcinoma	Diploid	0.060783
Head and Neck Squamous Cell Carcinoma	Diploid	0.040295
Head and Neck Squamous Cell Carcinoma	Diploid	0.087945
Head and Neck Squamous Cell Carcinoma	Diploid	0.080936
Head and Neck Squamous Cell Carcinoma	Diploid	0.028613
Head and Neck Squamous Cell Carcinoma	Diploid	0.044873
Head and Neck Squamous Cell Carcinoma	Diploid	0.037684
Head and Neck Squamous Cell Carcinoma	Diploid	0.040216
Head and Neck Squamous Cell Carcinoma	Diploid	0.072286
Head and Neck Squamous Cell Carcinoma	Diploid	0.061968
Head and Neck Squamous Cell Carcinoma	Diploid	0.050584
Head and Neck Squamous Cell Carcinoma	Diploid	0.074286
Head and Neck Squamous Cell Carcinoma	Diploid	0.03913
Head and Neck Squamous Cell Carcinoma	Diploid	0.053229
Head and Neck Squamous Cell Carcinoma	Diploid	0.047963
Head and Neck Squamous Cell Carcinoma	Diploid	0.05527
Head and Neck Squamous Cell Carcinoma	Diploid	0.069377
Head and Neck Squamous Cell Carcinoma	Diploid	0.059629
Head and Neck Squamous Cell Carcinoma	Diploid	0.039802
Head and Neck Squamous Cell Carcinoma	Diploid	0.074977
Head and Neck Squamous Cell Carcinoma	Diploid	0.06505
Head and Neck Squamous Cell Carcinoma	Diploid	0.09303
Head and Neck Squamous Cell Carcinoma	Diploid	0.138089
Head and Neck Squamous Cell Carcinoma	Diploid	0.057064
Head and Neck Squamous Cell Carcinoma	Diploid	0.088749
Head and Neck Squamous Cell Carcinoma	Diploid	0.039431
Head and Neck Squamous Cell Carcinoma	Diploid	0.044963
Head and Neck Squamous Cell Carcinoma	Diploid	0.049673
Head and Neck Squamous Cell Carcinoma	Diploid	0.086801
Head and Neck Squamous Cell Carcinoma	Diploid	0.064656
Head and Neck Squamous Cell Carcinoma	Diploid	0.075363
Head and Neck Squamous Cell Carcinoma	Diploid	0.046334
Head and Neck Squamous Cell Carcinoma	Diploid	0.062739
Head and Neck Squamous Cell Carcinoma	Diploid	0.087451
Head and Neck Squamous Cell Carcinoma	Diploid	0.055711
Head and Neck Squamous Cell Carcinoma	Diploid	0.048831
Head and Neck Squamous Cell Carcinoma	Diploid	0.045423
Head and Neck Squamous Cell Carcinoma	Diploid	0.046665
Head and Neck Squamous Cell Carcinoma	Diploid	0.054123
Head and Neck Squamous Cell Carcinoma	Diploid	0.041803
Head and Neck Squamous Cell Carcinoma	Diploid	0.044123
Head and Neck Squamous Cell Carcinoma	Diploid	0.05202
Head and Neck Squamous Cell Carcinoma	Diploid	0.038263
Head and Neck Squamous Cell Carcinoma	Diploid	0.042515
Head and Neck Squamous Cell Carcinoma	Diploid	0.049081
Head and Neck Squamous Cell Carcinoma	Diploid	0.04354
Head and Neck Squamous Cell Carcinoma	Diploid	0.051926
Head and Neck Squamous Cell Carcinoma	Diploid	0.101014
Head and Neck Squamous Cell Carcinoma	Diploid	0.121709
Head and Neck Squamous Cell Carcinoma	Diploid	0.048045
Head and Neck Squamous Cell Carcinoma	Diploid	0.10296
Head and Neck Squamous Cell Carcinoma	Diploid	0.069319
Head and Neck Squamous Cell Carcinoma	Diploid	0.0475
Head and Neck Squamous Cell Carcinoma	Diploid	0.04247
Head and Neck Squamous Cell Carcinoma	Diploid	0.052101
Head and Neck Squamous Cell Carcinoma	Diploid	0.064847
Head and Neck Squamous Cell Carcinoma	Diploid	0.061399
Head and Neck Squamous Cell Carcinoma	Diploid	0.051568
Head and Neck Squamous Cell Carcinoma	Diploid	0.037598
Head and Neck Squamous Cell Carcinoma	Diploid	0.045815
Head and Neck Squamous Cell Carcinoma	Diploid	0.037233
Head and Neck Squamous Cell Carcinoma	Diploid	0.045194
Head and Neck Squamous Cell Carcinoma	Diploid	0.052957
Head and Neck Squamous Cell Carcinoma	Diploid	0.054882
Head and Neck Squamous Cell Carcinoma	Diploid	0.036595
Head and Neck Squamous Cell Carcinoma	Diploid	0.044775
Head and Neck Squamous Cell Carcinoma	Diploid	0.039972
Head and Neck Squamous Cell Carcinoma	Diploid	0.038411
Head and Neck Squamous Cell Carcinoma	Diploid	0.038074
Head and Neck Squamous Cell Carcinoma	Diploid	0.056546
Head and Neck Squamous Cell Carcinoma	Diploid	0.053025
Head and Neck Squamous Cell Carcinoma	Diploid	0.043493
Head and Neck Squamous Cell Carcinoma	Diploid	0.047032
Head and Neck Squamous Cell Carcinoma	Diploid	0.101883
Head and Neck Squamous Cell Carcinoma	Diploid	0.05387
Head and Neck Squamous Cell Carcinoma	Diploid	0.120061
Head and Neck Squamous Cell Carcinoma	Diploid	0.112514
Head and Neck Squamous Cell Carcinoma	Diploid	0.064036
Head and Neck Squamous Cell Carcinoma	Diploid	0.05533
Head and Neck Squamous Cell Carcinoma	Diploid	0.053563
Head and Neck Squamous Cell Carcinoma	Diploid	0.030828
Head and Neck Squamous Cell Carcinoma	Diploid	0.161529
Head and Neck Squamous Cell Carcinoma	Diploid	0.144653
Head and Neck Squamous Cell Carcinoma	Diploid	0.159659
Head and Neck Squamous Cell Carcinoma	Diploid	0.093453
Head and Neck Squamous Cell Carcinoma	Diploid	0.217446
Head and Neck Squamous Cell Carcinoma	Diploid	0.155833
Head and Neck Squamous Cell Carcinoma	Diploid	0.042204
Head and Neck Squamous Cell Carcinoma	Diploid	0.052143
Head and Neck Squamous Cell Carcinoma	Diploid	0.063204
Head and Neck Squamous Cell Carcinoma	Diploid	0.046367
Head and Neck Squamous Cell Carcinoma	Diploid	0.045452
Head and Neck Squamous Cell Carcinoma	Diploid	0.039552
Head and Neck Squamous Cell Carcinoma	Diploid	0.047536
Head and Neck Squamous Cell Carcinoma	Diploid	0.045048
Head and Neck Squamous Cell Carcinoma	Diploid	0.041426
Head and Neck Squamous Cell Carcinoma	Diploid	0.039385
Head and Neck Squamous Cell Carcinoma	Diploid	0.053578
Head and Neck Squamous Cell Carcinoma	Diploid	0.066918
Head and Neck Squamous Cell Carcinoma	Diploid	0.041313
Head and Neck Squamous Cell Carcinoma	Diploid	0.050297
Head and Neck Squamous Cell Carcinoma	Diploid	0.058341
Head and Neck Squamous Cell Carcinoma	Diploid	0.060888
Head and Neck Squamous Cell Carcinoma	Diploid	0.054808
Head and Neck Squamous Cell Carcinoma	Diploid	0.052837
Head and Neck Squamous Cell Carcinoma	Diploid	0.04806
Head and Neck Squamous Cell Carcinoma	Diploid	0.052746
Head and Neck Squamous Cell Carcinoma	Diploid	0.042574
Head and Neck Squamous Cell Carcinoma	Diploid	0.053627
Head and Neck Squamous Cell Carcinoma	Diploid	0.050797
Head and Neck Squamous Cell Carcinoma	Diploid	0.076838
Head and Neck Squamous Cell Carcinoma	Diploid	0.059367
Head and Neck Squamous Cell Carcinoma	Diploid	0.053613
Head and Neck Squamous Cell Carcinoma	Diploid	0.046827
Head and Neck Squamous Cell Carcinoma	Diploid	0.051048
Head and Neck Squamous Cell Carcinoma	Diploid	0.059427
Head and Neck Squamous Cell Carcinoma	Diploid	0.050433
Head and Neck Squamous Cell Carcinoma	Diploid	0.06831
Head and Neck Squamous Cell Carcinoma	Diploid	0.058169
Head and Neck Squamous Cell Carcinoma	Diploid	0.047483
Head and Neck Squamous Cell Carcinoma	Diploid	0.048479
Head and Neck Squamous Cell Carcinoma	Diploid	0.057158
Head and Neck Squamous Cell Carcinoma	Diploid	0.067742
Head and Neck Squamous Cell Carcinoma	Diploid	0.050199
Head and Neck Squamous Cell Carcinoma	Diploid	0.052113
Head and Neck Squamous Cell Carcinoma	Diploid	0.04522
Head and Neck Squamous Cell Carcinoma	Diploid	0.039705
Head and Neck Squamous Cell Carcinoma	Diploid	0.049993
Head and Neck Squamous Cell Carcinoma	Diploid	0.046537
Head and Neck Squamous Cell Carcinoma	Diploid	0.08668
Head and Neck Squamous Cell Carcinoma	Diploid	0.098798
Head and Neck Squamous Cell Carcinoma	Diploid	0.111753
Head and Neck Squamous Cell Carcinoma	Diploid	0.06942
Head and Neck Squamous Cell Carcinoma	Diploid	0.078381
Head and Neck Squamous Cell Carcinoma	Diploid	0.05423
Head and Neck Squamous Cell Carcinoma	Diploid	0.057462
Head and Neck Squamous Cell Carcinoma	Diploid	0.115938
Head and Neck Squamous Cell Carcinoma	Diploid	0.056109
Head and Neck Squamous Cell Carcinoma	Diploid	0.072073
Head and Neck Squamous Cell Carcinoma	Diploid	0.122735
Head and Neck Squamous Cell Carcinoma	Diploid	0.043396
Head and Neck Squamous Cell Carcinoma	Diploid	0.055379
Head and Neck Squamous Cell Carcinoma	Diploid	0.041949
Head and Neck Squamous Cell Carcinoma	Diploid	0.061557
Head and Neck Squamous Cell Carcinoma	Diploid	0.068188
Head and Neck Squamous Cell Carcinoma	Diploid	0.062338
Head and Neck Squamous Cell Carcinoma	Diploid	0.092791
Head and Neck Squamous Cell Carcinoma	Diploid	0.056871
Head and Neck Squamous Cell Carcinoma	Diploid	0.05537
Head and Neck Squamous Cell Carcinoma	Diploid	0.057942
Head and Neck Squamous Cell Carcinoma	Diploid	0.056919
Head and Neck Squamous Cell Carcinoma	Diploid	0.053836
Head and Neck Squamous Cell Carcinoma	Diploid	0.060099
Head and Neck Squamous Cell Carcinoma	Diploid	0.080058
Head and Neck Squamous Cell Carcinoma	Diploid	0.0621
Head and Neck Squamous Cell Carcinoma	Diploid	0.065435
Head and Neck Squamous Cell Carcinoma	Diploid	0.054313
Head and Neck Squamous Cell Carcinoma	Diploid	0.044766
Head and Neck Squamous Cell Carcinoma	Diploid	0.045027
Head and Neck Squamous Cell Carcinoma	Diploid	0.064599
Head and Neck Squamous Cell Carcinoma	Diploid	0.049596
Head and Neck Squamous Cell Carcinoma	Diploid	0.04926
Head and Neck Squamous Cell Carcinoma	Diploid	0.050594
Head and Neck Squamous Cell Carcinoma	Diploid	0.060333
Head and Neck Squamous Cell Carcinoma	Diploid	0.058092
Head and Neck Squamous Cell Carcinoma	Diploid	0.045338
Head and Neck Squamous Cell Carcinoma	Diploid	0.058139
Head and Neck Squamous Cell Carcinoma	Diploid	0.045341
Head and Neck Squamous Cell Carcinoma	Diploid	0.058298
Head and Neck Squamous Cell Carcinoma	Diploid	0.056241
Head and Neck Squamous Cell Carcinoma	Diploid	0.054468
Head and Neck Squamous Cell Carcinoma	Diploid	0.056204
Head and Neck Squamous Cell Carcinoma	Diploid	0.049105
Head and Neck Squamous Cell Carcinoma	Diploid	0.045299
Head and Neck Squamous Cell Carcinoma	Diploid	0.047455
Head and Neck Squamous Cell Carcinoma	Diploid	0.105474
Head and Neck Squamous Cell Carcinoma	Diploid	0.134436
Head and Neck Squamous Cell Carcinoma	Diploid	0.115356
Head and Neck Squamous Cell Carcinoma	Diploid	0.077845
Head and Neck Squamous Cell Carcinoma	Diploid	0.110465
Head and Neck Squamous Cell Carcinoma	Diploid	0.051169
Head and Neck Squamous Cell Carcinoma	Diploid	0.058557
Head and Neck Squamous Cell Carcinoma	Diploid	0.059943
Head and Neck Squamous Cell Carcinoma	Diploid	0.05236
Head and Neck Squamous Cell Carcinoma	Diploid	0.057337
Head and Neck Squamous Cell Carcinoma	Diploid	0.063118
Head and Neck Squamous Cell Carcinoma	Diploid	0.072865
Head and Neck Squamous Cell Carcinoma	Diploid	0.051645
Head and Neck Squamous Cell Carcinoma	Diploid	0.048493
Head and Neck Squamous Cell Carcinoma	Diploid	0.050458
Head and Neck Squamous Cell Carcinoma	Diploid	0.397924
Head and Neck Squamous Cell Carcinoma	Diploid	0.209113
Head and Neck Squamous Cell Carcinoma	Diploid	0.049911
Head and Neck Squamous Cell Carcinoma	Diploid	0.053993
Head and Neck Squamous Cell Carcinoma	Diploid	0.039331
Head and Neck Squamous Cell Carcinoma	Diploid	0.061074
Head and Neck Squamous Cell Carcinoma	Diploid	0.059181
Head and Neck Squamous Cell Carcinoma	Diploid	0.139163
Head and Neck Squamous Cell Carcinoma	Diploid	0.086045
Head and Neck Squamous Cell Carcinoma	Diploid	0.045781
Head and Neck Squamous Cell Carcinoma	Diploid	0.129361
Head and Neck Squamous Cell Carcinoma	Diploid	0.044706
Head and Neck Squamous Cell Carcinoma	Diploid	0.059158
Head and Neck Squamous Cell Carcinoma	Diploid	0.051742
Head and Neck Squamous Cell Carcinoma	Diploid	0.049415
Head and Neck Squamous Cell Carcinoma	Diploid	0.045286
Head and Neck Squamous Cell Carcinoma	Diploid	0.057226
Head and Neck Squamous Cell Carcinoma	Diploid	0.053736
Head and Neck Squamous Cell Carcinoma	Diploid	0.052694
Head and Neck Squamous Cell Carcinoma	Diploid	0.056488
Head and Neck Squamous Cell Carcinoma	Diploid	0.04867
Head and Neck Squamous Cell Carcinoma	Diploid	0.054501
Head and Neck Squamous Cell Carcinoma	Diploid	0.036626
Head and Neck Squamous Cell Carcinoma	Diploid	0.048777
Head and Neck Squamous Cell Carcinoma	Diploid	0.057423
Head and Neck Squamous Cell Carcinoma	Diploid	0.038519
Head and Neck Squamous Cell Carcinoma	Diploid	0.054711
[truncated: 2,449 more rows]

## Sheet: Table S5
Table S5: Methylation Status of CUL1 in 10 cancer types.
Cancer StudyA	CUL1 Copy-number Alterations	β-values		ATCGA Firehose Legacy (https://gdac.broadinstitute.org/)
Bladder Urothelial Carcinoma	Deep Deletion	0.312808
Bladder Urothelial Carcinoma	Deep Deletion	0.224292
Bladder Urothelial Carcinoma	Shallow Deletion	0.221894
Bladder Urothelial Carcinoma	Shallow Deletion	0.193095
Bladder Urothelial Carcinoma	Shallow Deletion	0.18106
Bladder Urothelial Carcinoma	Shallow Deletion	0.379793
Bladder Urothelial Carcinoma	Shallow Deletion	0.340413
Bladder Urothelial Carcinoma	Shallow Deletion	0.162809
Bladder Urothelial Carcinoma	Shallow Deletion	0.226908
Bladder Urothelial Carcinoma	Shallow Deletion	0.347218
Bladder Urothelial Carcinoma	Shallow Deletion	0.272155
Bladder Urothelial Carcinoma	Shallow Deletion	0.242209
Bladder Urothelial Carcinoma	Shallow Deletion	0.150026
Bladder Urothelial Carcinoma	Shallow Deletion	0.36952
Bladder Urothelial Carcinoma	Shallow Deletion	0.238178
Bladder Urothelial Carcinoma	Shallow Deletion	0.418383
Bladder Urothelial Carcinoma	Shallow Deletion	0.234633
Bladder Urothelial Carcinoma	Shallow Deletion	0.267383
Bladder Urothelial Carcinoma	Shallow Deletion	0.193976
Bladder Urothelial Carcinoma	Shallow Deletion	0.2251
Bladder Urothelial Carcinoma	Shallow Deletion	0.228008
Bladder Urothelial Carcinoma	Shallow Deletion	0.434521
Bladder Urothelial Carcinoma	Shallow Deletion	0.183075
Bladder Urothelial Carcinoma	Shallow Deletion	0.270202
Bladder Urothelial Carcinoma	Shallow Deletion	0.259612
Bladder Urothelial Carcinoma	Shallow Deletion	0.177625
Bladder Urothelial Carcinoma	Shallow Deletion	0.184542
Bladder Urothelial Carcinoma	Shallow Deletion	0.321424
Bladder Urothelial Carcinoma	Shallow Deletion	0.167169
Bladder Urothelial Carcinoma	Shallow Deletion	0.350218
Bladder Urothelial Carcinoma	Shallow Deletion	0.217248
Bladder Urothelial Carcinoma	Shallow Deletion	0.264029
Bladder Urothelial Carcinoma	Shallow Deletion	0.271811
Bladder Urothelial Carcinoma	Shallow Deletion	0.457795
Bladder Urothelial Carcinoma	Shallow Deletion	0.19317
Bladder Urothelial Carcinoma	Shallow Deletion	0.257346
Bladder Urothelial Carcinoma	Shallow Deletion	0.240323
Bladder Urothelial Carcinoma	Shallow Deletion	0.266517
Bladder Urothelial Carcinoma	Shallow Deletion	0.244088
Bladder Urothelial Carcinoma	Shallow Deletion	0.247361
Bladder Urothelial Carcinoma	Shallow Deletion	0.114852
Bladder Urothelial Carcinoma	Shallow Deletion	0.210076
Bladder Urothelial Carcinoma	Shallow Deletion	0.29109
Bladder Urothelial Carcinoma	Shallow Deletion	0.303358
Bladder Urothelial Carcinoma	Shallow Deletion	0.256706
Bladder Urothelial Carcinoma	Shallow Deletion	0.414529
Bladder Urothelial Carcinoma	Shallow Deletion	0.226143
Bladder Urothelial Carcinoma	Shallow Deletion	0.426528
Bladder Urothelial Carcinoma	Shallow Deletion	0.261008
Bladder Urothelial Carcinoma	Shallow Deletion	0.13426
Bladder Urothelial Carcinoma	Shallow Deletion	0.242527
Bladder Urothelial Carcinoma	Shallow Deletion	0.521101
Bladder Urothelial Carcinoma	Shallow Deletion	0.454773
Bladder Urothelial Carcinoma	Shallow Deletion	0.314169
Bladder Urothelial Carcinoma	Diploid	0.198739
Bladder Urothelial Carcinoma	Diploid	0.45993
Bladder Urothelial Carcinoma	Diploid	0.207414
Bladder Urothelial Carcinoma	Diploid	0.082611
Bladder Urothelial Carcinoma	Diploid	0.283016
Bladder Urothelial Carcinoma	Diploid	0.294631
Bladder Urothelial Carcinoma	Diploid	0.173257
Bladder Urothelial Carcinoma	Diploid	0.154393
Bladder Urothelial Carcinoma	Diploid	0.408919
Bladder Urothelial Carcinoma	Diploid	0.334955
Bladder Urothelial Carcinoma	Diploid	0.601413
Bladder Urothelial Carcinoma	Diploid	0.324527
Bladder Urothelial Carcinoma	Diploid	0.16764
Bladder Urothelial Carcinoma	Diploid	0.378332
Bladder Urothelial Carcinoma	Diploid	0.16756
Bladder Urothelial Carcinoma	Diploid	0.235076
Bladder Urothelial Carcinoma	Diploid	0.197253
Bladder Urothelial Carcinoma	Diploid	0.11519
Bladder Urothelial Carcinoma	Diploid	0.33037
Bladder Urothelial Carcinoma	Diploid	0.610995
Bladder Urothelial Carcinoma	Diploid	0.26228
Bladder Urothelial Carcinoma	Diploid	0.18395
Bladder Urothelial Carcinoma	Diploid	0.406211
Bladder Urothelial Carcinoma	Diploid	0.16335
Bladder Urothelial Carcinoma	Diploid	0.713156
Bladder Urothelial Carcinoma	Diploid	0.306544
Bladder Urothelial Carcinoma	Diploid	0.279602
Bladder Urothelial Carcinoma	Diploid	0.591393
Bladder Urothelial Carcinoma	Diploid	0.167065
Bladder Urothelial Carcinoma	Diploid	0.159913
Bladder Urothelial Carcinoma	Diploid	0.173227
Bladder Urothelial Carcinoma	Diploid	0.601034
Bladder Urothelial Carcinoma	Diploid	0.388202
Bladder Urothelial Carcinoma	Diploid	0.393817
Bladder Urothelial Carcinoma	Diploid	0.243999
Bladder Urothelial Carcinoma	Diploid	0.216384
Bladder Urothelial Carcinoma	Diploid	0.200841
Bladder Urothelial Carcinoma	Diploid	0.345905
Bladder Urothelial Carcinoma	Diploid	0.325112
Bladder Urothelial Carcinoma	Diploid	0.198804
Bladder Urothelial Carcinoma	Diploid	0.818191
Bladder Urothelial Carcinoma	Diploid	0.181766
Bladder Urothelial Carcinoma	Diploid	0.443546
Bladder Urothelial Carcinoma	Diploid	0.310965
Bladder Urothelial Carcinoma	Diploid	0.362639
Bladder Urothelial Carcinoma	Diploid	0.371665
Bladder Urothelial Carcinoma	Diploid	0.097256
Bladder Urothelial Carcinoma	Diploid	0.499727
Bladder Urothelial Carcinoma	Diploid	0.558603
Bladder Urothelial Carcinoma	Diploid	0.176512
Bladder Urothelial Carcinoma	Diploid	0.285751
Bladder Urothelial Carcinoma	Diploid	0.446041
Bladder Urothelial Carcinoma	Diploid	0.470107
Bladder Urothelial Carcinoma	Diploid	0.201786
Bladder Urothelial Carcinoma	Diploid	0.338688
Bladder Urothelial Carcinoma	Diploid	0.380536
Bladder Urothelial Carcinoma	Diploid	0.242088
Bladder Urothelial Carcinoma	Diploid	0.357113
Bladder Urothelial Carcinoma	Diploid	0.225516
Bladder Urothelial Carcinoma	Diploid	0.327024
Bladder Urothelial Carcinoma	Diploid	0.146545
Bladder Urothelial Carcinoma	Diploid	0.391924
Bladder Urothelial Carcinoma	Diploid	0.372743
Bladder Urothelial Carcinoma	Diploid	0.20668
Bladder Urothelial Carcinoma	Diploid	0.224198
Bladder Urothelial Carcinoma	Diploid	0.178345
Bladder Urothelial Carcinoma	Diploid	0.250803
Bladder Urothelial Carcinoma	Diploid	0.237433
Bladder Urothelial Carcinoma	Diploid	0.19295
Bladder Urothelial Carcinoma	Diploid	0.15589
Bladder Urothelial Carcinoma	Diploid	0.135425
Bladder Urothelial Carcinoma	Diploid	0.262391
Bladder Urothelial Carcinoma	Diploid	0.110073
Bladder Urothelial Carcinoma	Diploid	0.291404
Bladder Urothelial Carcinoma	Diploid	0.244404
Bladder Urothelial Carcinoma	Diploid	0.259604
Bladder Urothelial Carcinoma	Diploid	0.224993
Bladder Urothelial Carcinoma	Diploid	0.319237
Bladder Urothelial Carcinoma	Diploid	0.365306
Bladder Urothelial Carcinoma	Diploid	0.23438
Bladder Urothelial Carcinoma	Diploid	0.185071
Bladder Urothelial Carcinoma	Diploid	0.25143
Bladder Urothelial Carcinoma	Diploid	0.197871
Bladder Urothelial Carcinoma	Diploid	0.257052
Bladder Urothelial Carcinoma	Diploid	0.360244
Bladder Urothelial Carcinoma	Diploid	0.202436
Bladder Urothelial Carcinoma	Diploid	0.500465
Bladder Urothelial Carcinoma	Diploid	0.293529
Bladder Urothelial Carcinoma	Diploid	0.283649
Bladder Urothelial Carcinoma	Diploid	0.385181
Bladder Urothelial Carcinoma	Diploid	0.229635
Bladder Urothelial Carcinoma	Diploid	0.157638
Bladder Urothelial Carcinoma	Diploid	0.150371
Bladder Urothelial Carcinoma	Diploid	0.251069
Bladder Urothelial Carcinoma	Diploid	0.266003
Bladder Urothelial Carcinoma	Diploid	0.314516
Bladder Urothelial Carcinoma	Diploid	0.234747
Bladder Urothelial Carcinoma	Diploid	0.116961
Bladder Urothelial Carcinoma	Diploid	0.194423
Bladder Urothelial Carcinoma	Diploid	0.21826
Bladder Urothelial Carcinoma	Diploid	0.214237
Bladder Urothelial Carcinoma	Diploid	0.340248
Bladder Urothelial Carcinoma	Diploid	0.271595
Bladder Urothelial Carcinoma	Diploid	0.286695
Bladder Urothelial Carcinoma	Diploid	0.563012
Bladder Urothelial Carcinoma	Diploid	0.166598
Bladder Urothelial Carcinoma	Diploid	0.149402
Bladder Urothelial Carcinoma	Diploid	0.116476
Bladder Urothelial Carcinoma	Diploid	0.13163
Bladder Urothelial Carcinoma	Diploid	0.201449
Bladder Urothelial Carcinoma	Diploid	0.180897
Bladder Urothelial Carcinoma	Diploid	0.341426
Bladder Urothelial Carcinoma	Diploid	0.134487
Bladder Urothelial Carcinoma	Diploid	0.203927
Bladder Urothelial Carcinoma	Diploid	0.337716
Bladder Urothelial Carcinoma	Diploid	0.140415
Bladder Urothelial Carcinoma	Diploid	0.211874
Bladder Urothelial Carcinoma	Diploid	0.342423
Bladder Urothelial Carcinoma	Diploid	0.259752
Bladder Urothelial Carcinoma	Diploid	0.193091
Bladder Urothelial Carcinoma	Diploid	0.176465
Bladder Urothelial Carcinoma	Diploid	0.372801
Bladder Urothelial Carcinoma	Diploid	0.133893
Bladder Urothelial Carcinoma	Diploid	0.136841
Bladder Urothelial Carcinoma	Diploid	0.71261
Bladder Urothelial Carcinoma	Diploid	0.123516
Bladder Urothelial Carcinoma	Diploid	0.432576
Bladder Urothelial Carcinoma	Diploid	0.198796
Bladder Urothelial Carcinoma	Diploid	0.222033
Bladder Urothelial Carcinoma	Diploid	0.093847
Bladder Urothelial Carcinoma	Diploid	0.261504
Bladder Urothelial Carcinoma	Diploid	0.205174
Bladder Urothelial Carcinoma	Diploid	0.392522
Bladder Urothelial Carcinoma	Diploid	0.298885
Bladder Urothelial Carcinoma	Diploid	0.269045
Bladder Urothelial Carcinoma	Diploid	0.225404
Bladder Urothelial Carcinoma	Diploid	0.139915
Bladder Urothelial Carcinoma	Diploid	0.306058
Bladder Urothelial Carcinoma	Diploid	0.135231
Bladder Urothelial Carcinoma	Diploid	0.572237
Bladder Urothelial Carcinoma	Diploid	0.311623
Bladder Urothelial Carcinoma	Diploid	0.337809
Bladder Urothelial Carcinoma	Diploid	0.300326
Bladder Urothelial Carcinoma	Diploid	0.114642
Bladder Urothelial Carcinoma	Diploid	0.156502
Bladder Urothelial Carcinoma	Diploid	0.283537
Bladder Urothelial Carcinoma	Diploid	0.253736
Bladder Urothelial Carcinoma	Diploid	0.255509
Bladder Urothelial Carcinoma	Diploid	0.185966
Bladder Urothelial Carcinoma	Diploid	0.498425
Bladder Urothelial Carcinoma	Diploid	0.501729
Bladder Urothelial Carcinoma	Diploid	0.18818
Bladder Urothelial Carcinoma	Diploid	0.181926
Bladder Urothelial Carcinoma	Diploid	0.227814
Bladder Urothelial Carcinoma	Diploid	0.176689
Bladder Urothelial Carcinoma	Diploid	0.218406
Bladder Urothelial Carcinoma	Diploid	0.409351
Bladder Urothelial Carcinoma	Diploid	0.317098
Bladder Urothelial Carcinoma	Diploid	0.263362
Bladder Urothelial Carcinoma	Diploid	0.238997
Bladder Urothelial Carcinoma	Diploid	0.263186
Bladder Urothelial Carcinoma	Diploid	0.163536
Bladder Urothelial Carcinoma	Diploid	0.439938
Bladder Urothelial Carcinoma	Diploid	0.133408
Bladder Urothelial Carcinoma	Diploid	0.165123
Bladder Urothelial Carcinoma	Diploid	0.173599
Bladder Urothelial Carcinoma	Diploid	0.248721
Bladder Urothelial Carcinoma	Diploid	0.329123
Bladder Urothelial Carcinoma	Diploid	0.192656
Bladder Urothelial Carcinoma	Diploid	0.62592
Bladder Urothelial Carcinoma	Diploid	0.308412
Bladder Urothelial Carcinoma	Diploid	0.226499
Bladder Urothelial Carcinoma	Diploid	0.26309
Bladder Urothelial Carcinoma	Diploid	0.222889
Bladder Urothelial Carcinoma	Diploid	0.290296
Bladder Urothelial Carcinoma	Diploid	0.397753
Bladder Urothelial Carcinoma	Diploid	0.224218
Bladder Urothelial Carcinoma	Diploid	0.195471
Bladder Urothelial Carcinoma	Diploid	0.260553
Bladder Urothelial Carcinoma	Diploid	0.154246
Bladder Urothelial Carcinoma	Diploid	0.168072
Bladder Urothelial Carcinoma	Diploid	0.364753
Bladder Urothelial Carcinoma	Diploid	0.220229
Bladder Urothelial Carcinoma	Diploid	0.185074
Bladder Urothelial Carcinoma	Diploid	0.263155
Bladder Urothelial Carcinoma	Diploid	0.400428
Bladder Urothelial Carcinoma	Diploid	0.147542
Bladder Urothelial Carcinoma	Diploid	0.38523
Bladder Urothelial Carcinoma	Diploid	0.163732
Bladder Urothelial Carcinoma	Diploid	0.169593
Bladder Urothelial Carcinoma	Diploid	0.252346
Bladder Urothelial Carcinoma	Diploid	0.287424
Bladder Urothelial Carcinoma	Diploid	0.59043
Bladder Urothelial Carcinoma	Diploid	0.154755
Bladder Urothelial Carcinoma	Diploid	0.318185
Bladder Urothelial Carcinoma	Diploid	0.378969
Bladder Urothelial Carcinoma	Diploid	0.165333
Bladder Urothelial Carcinoma	Diploid	0.362088
Bladder Urothelial Carcinoma	Diploid	0.14827
Bladder Urothelial Carcinoma	Diploid	0.165735
Bladder Urothelial Carcinoma	Diploid	0.257966
Bladder Urothelial Carcinoma	Diploid	0.286291
Bladder Urothelial Carcinoma	Diploid	0.198732
Bladder Urothelial Carcinoma	Diploid	0.168983
Bladder Urothelial Carcinoma	Diploid	0.190323
Bladder Urothelial Carcinoma	Diploid	0.150762
Bladder Urothelial Carcinoma	Diploid	0.571777
Bladder Urothelial Carcinoma	Diploid	0.382233
Bladder Urothelial Carcinoma	Diploid	0.270863
Bladder Urothelial Carcinoma	Diploid	0.188659
Bladder Urothelial Carcinoma	Diploid	0.327983
Bladder Urothelial Carcinoma	Diploid	0.218544
Bladder Urothelial Carcinoma	Diploid	0.129232
Bladder Urothelial Carcinoma	Diploid	0.140016
Bladder Urothelial Carcinoma	Diploid	0.107197
Bladder Urothelial Carcinoma	Diploid	0.123932
Bladder Urothelial Carcinoma	Diploid	0.317112
Bladder Urothelial Carcinoma	Diploid	0.188906
Bladder Urothelial Carcinoma	Diploid	0.247452
Bladder Urothelial Carcinoma	Diploid	0.185732
Bladder Urothelial Carcinoma	Diploid	0.221222
Bladder Urothelial Carcinoma	Diploid	0.126031
Bladder Urothelial Carcinoma	Diploid	0.253646
Bladder Urothelial Carcinoma	Gain	0.434921
Bladder Urothelial Carcinoma	Gain	0.222693
Bladder Urothelial Carcinoma	Gain	0.631331
Bladder Urothelial Carcinoma	Gain	0.224176
Bladder Urothelial Carcinoma	Gain	0.453782
Bladder Urothelial Carcinoma	Gain	0.527547
Bladder Urothelial Carcinoma	Gain	0.209726
Bladder Urothelial Carcinoma	Gain	0.113991
Bladder Urothelial Carcinoma	Gain	0.408504
Bladder Urothelial Carcinoma	Gain	0.480738
Bladder Urothelial Carcinoma	Gain	0.19037
Bladder Urothelial Carcinoma	Gain	0.120257
Bladder Urothelial Carcinoma	Gain	0.213654
Bladder Urothelial Carcinoma	Gain	0.096352
Bladder Urothelial Carcinoma	Gain	0.186766
Bladder Urothelial Carcinoma	Gain	0.100319
Bladder Urothelial Carcinoma	Gain	0.173969
Bladder Urothelial Carcinoma	Gain	0.357839
Bladder Urothelial Carcinoma	Gain	0.231605
Bladder Urothelial Carcinoma	Gain	0.399599
Bladder Urothelial Carcinoma	Gain	0.405051
Bladder Urothelial Carcinoma	Gain	0.203399
Bladder Urothelial Carcinoma	Gain	0.781577
Bladder Urothelial Carcinoma	Gain	0.144738
Bladder Urothelial Carcinoma	Gain	0.275671
Bladder Urothelial Carcinoma	Gain	0.112809
Bladder Urothelial Carcinoma	Gain	0.334104
Bladder Urothelial Carcinoma	Gain	0.122673
Bladder Urothelial Carcinoma	Gain	0.171478
Bladder Urothelial Carcinoma	Gain	0.150489
Bladder Urothelial Carcinoma	Gain	0.146176
Bladder Urothelial Carcinoma	Gain	0.196445
Bladder Urothelial Carcinoma	Gain	0.337984
Bladder Urothelial Carcinoma	Gain	0.539909
Bladder Urothelial Carcinoma	Gain	0.145749
Bladder Urothelial Carcinoma	Gain	0.156031
Bladder Urothelial Carcinoma	Gain	0.299778
Bladder Urothelial Carcinoma	Gain	0.327745
Bladder Urothelial Carcinoma	Gain	0.672148
Bladder Urothelial Carcinoma	Gain	0.171967
Bladder Urothelial Carcinoma	Gain	0.112329
Bladder Urothelial Carcinoma	Gain	0.455664
Bladder Urothelial Carcinoma	Gain	0.484466
Bladder Urothelial Carcinoma	Gain	0.200052
Bladder Urothelial Carcinoma	Gain	0.141573
Bladder Urothelial Carcinoma	Gain	0.431611
Bladder Urothelial Carcinoma	Gain	0.138355
Bladder Urothelial Carcinoma	Gain	0.188651
Bladder Urothelial Carcinoma	Gain	0.124998
Bladder Urothelial Carcinoma	Gain	0.585198
Bladder Urothelial Carcinoma	Gain	0.369836
Bladder Urothelial Carcinoma	Gain	0.163429
Bladder Urothelial Carcinoma	Gain	0.251482
Bladder Urothelial Carcinoma	Gain	0.180325
Bladder Urothelial Carcinoma	Gain	0.262172
Bladder Urothelial Carcinoma	Gain	0.478817
Bladder Urothelial Carcinoma	Gain	0.255782
Bladder Urothelial Carcinoma	Gain	0.379223
Bladder Urothelial Carcinoma	Gain	0.172166
Bladder Urothelial Carcinoma	Gain	0.249774
Bladder Urothelial Carcinoma	Gain	0.24146
Bladder Urothelial Carcinoma	Gain	0.156327
Bladder Urothelial Carcinoma	Gain	0.102262
Bladder Urothelial Carcinoma	Gain	0.141432
Bladder Urothelial Carcinoma	Gain	0.198314
Bladder Urothelial Carcinoma	Gain	0.613719
Bladder Urothelial Carcinoma	Gain	0.439153
Bladder Urothelial Carcinoma	Gain	0.249142
Bladder Urothelial Carcinoma	Gain	0.323282
Bladder Urothelial Carcinoma	Gain	0.660675
Bladder Urothelial Carcinoma	Gain	0.42014
Bladder Urothelial Carcinoma	Gain	0.410637
Bladder Urothelial Carcinoma	Gain	0.171362
Bladder Urothelial Carcinoma	Gain	0.688248
Bladder Urothelial Carcinoma	Gain	0.150776
Bladder Urothelial Carcinoma	Gain	0.576239
Bladder Urothelial Carcinoma	Gain	0.060559
Bladder Urothelial Carcinoma	Gain	0.138621
Bladder Urothelial Carcinoma	Gain	0.146063
Bladder Urothelial Carcinoma	Gain	0.109364
Bladder Urothelial Carcinoma	Gain	0.553298
Bladder Urothelial Carcinoma	Gain	0.151086
Bladder Urothelial Carcinoma	Gain	0.416612
Bladder Urothelial Carcinoma	Gain	0.176704
Bladder Urothelial Carcinoma	Gain	0.837761
Bladder Urothelial Carcinoma	Gain	0.360645
Bladder Urothelial Carcinoma	Gain	0.247018
Bladder Urothelial Carcinoma	Gain	0.143819
Bladder Urothelial Carcinoma	Gain	0.197722
Bladder Urothelial Carcinoma	Gain	0.252814
Bladder Urothelial Carcinoma	Gain	0.581744
Bladder Urothelial Carcinoma	Gain	0.183936
Bladder Urothelial Carcinoma	Gain	0.37453
Bladder Urothelial Carcinoma	Gain	0.389902
Bladder Urothelial Carcinoma	Gain	0.244914
Bladder Urothelial Carcinoma	Gain	0.241433
Bladder Urothelial Carcinoma	Gain	0.394481
Bladder Urothelial Carcinoma	Gain	0.322377
Bladder Urothelial Carcinoma	Gain	0.227226
Bladder Urothelial Carcinoma	Gain	0.392395
Bladder Urothelial Carcinoma	Gain	0.137949
Bladder Urothelial Carcinoma	Gain	0.372166
Bladder Urothelial Carcinoma	Gain	0.119191
Bladder Urothelial Carcinoma	Gain	0.376519
Bladder Urothelial Carcinoma	Gain	0.257559
Bladder Urothelial Carcinoma	Gain	0.168956
Bladder Urothelial Carcinoma	Gain	0.31504
Bladder Urothelial Carcinoma	Gain	0.785358
Bladder Urothelial Carcinoma	Gain	0.374079
Bladder Urothelial Carcinoma	Gain	0.163333
Bladder Urothelial Carcinoma	Gain	0.551561
Bladder Urothelial Carcinoma	Gain	0.478747
Bladder Urothelial Carcinoma	Gain	0.541682
Bladder Urothelial Carcinoma	Gain	0.123791
Bladder Urothelial Carcinoma	Gain	0.429674
Bladder Urothelial Carcinoma	Gain	0.714502
Bladder Urothelial Carcinoma	Gain	0.386564
Bladder Urothelial Carcinoma	Gain	0.554031
Bladder Urothelial Carcinoma	Gain	0.263384
Bladder Urothelial Carcinoma	Gain	0.31502
Bladder Urothelial Carcinoma	Gain	0.461644
Bladder Urothelial Carcinoma	Gain	0.327841
Bladder Urothelial Carcinoma	Gain	0.277295
Bladder Urothelial Carcinoma	Gain	0.193502
Bladder Urothelial Carcinoma	Gain	0.11565
Bladder Urothelial Carcinoma	Gain	0.098775
Bladder Urothelial Carcinoma	Gain	0.11342
Bladder Urothelial Carcinoma	Gain	0.590503
Bladder Urothelial Carcinoma	Gain	0.138928
Bladder Urothelial Carcinoma	Amplification	0.116259
Bladder Urothelial Carcinoma	Amplification	0.347099
Breast Invasive Carcinoma	Deep Deletion	0.210235
Breast Invasive Carcinoma	Deep Deletion	0.093242
Breast Invasive Carcinoma	Deep Deletion	0.197136
Breast Invasive Carcinoma	Shallow Deletion	0.427101
Breast Invasive Carcinoma	Shallow Deletion	0.278655
Breast Invasive Carcinoma	Shallow Deletion	0.174378
Breast Invasive Carcinoma	Shallow Deletion	0.705656
Breast Invasive Carcinoma	Shallow Deletion	0.279202
Breast Invasive Carcinoma	Shallow Deletion	0.322431
Breast Invasive Carcinoma	Shallow Deletion	0.539198
Breast Invasive Carcinoma	Shallow Deletion	0.199327
Breast Invasive Carcinoma	Shallow Deletion	0.212627
Breast Invasive Carcinoma	Shallow Deletion	0.632973
Breast Invasive Carcinoma	Shallow Deletion	0.19396
Breast Invasive Carcinoma	Shallow Deletion	0.402743
Breast Invasive Carcinoma	Shallow Deletion	0.200862
Breast Invasive Carcinoma	Shallow Deletion	0.381389
Breast Invasive Carcinoma	Shallow Deletion	0.230456
Breast Invasive Carcinoma	Shallow Deletion	0.67926
Breast Invasive Carcinoma	Shallow Deletion	0.850544
Breast Invasive Carcinoma	Shallow Deletion	0.191448
Breast Invasive Carcinoma	Shallow Deletion	0.302808
Breast Invasive Carcinoma	Shallow Deletion	0.435289
Breast Invasive Carcinoma	Shallow Deletion	0.291734
Breast Invasive Carcinoma	Shallow Deletion	0.286128
Breast Invasive Carcinoma	Shallow Deletion	0.147841
Breast Invasive Carcinoma	Shallow Deletion	0.209229
Breast Invasive Carcinoma	Shallow Deletion	0.564849
Breast Invasive Carcinoma	Shallow Deletion	0.175953
Breast Invasive Carcinoma	Shallow Deletion	0.201786
Breast Invasive Carcinoma	Shallow Deletion	0.315885
Breast Invasive Carcinoma	Shallow Deletion	0.320454
Breast Invasive Carcinoma	Shallow Deletion	0.210019
Breast Invasive Carcinoma	Shallow Deletion	0.149031
Breast Invasive Carcinoma	Shallow Deletion	0.349671
Breast Invasive Carcinoma	Shallow Deletion	0.258104
Breast Invasive Carcinoma	Shallow Deletion	0.263522
Breast Invasive Carcinoma	Shallow Deletion	0.131755
Breast Invasive Carcinoma	Shallow Deletion	0.533791
Breast Invasive Carcinoma	Shallow Deletion	0.22668
Breast Invasive Carcinoma	Shallow Deletion	0.312646
Breast Invasive Carcinoma	Shallow Deletion	0.215553
Breast Invasive Carcinoma	Shallow Deletion	0.150649
Breast Invasive Carcinoma	Shallow Deletion	0.286522
Breast Invasive Carcinoma	Shallow Deletion	0.254555
Breast Invasive Carcinoma	Shallow Deletion	0.399243
Breast Invasive Carcinoma	Shallow Deletion	0.302061
Breast Invasive Carcinoma	Shallow Deletion	0.276034
Breast Invasive Carcinoma	Shallow Deletion	0.493242
Breast Invasive Carcinoma	Shallow Deletion	0.448694
Breast Invasive Carcinoma	Shallow Deletion	0.184564
Breast Invasive Carcinoma	Shallow Deletion	0.224535
Breast Invasive Carcinoma	Shallow Deletion	0.335922
Breast Invasive Carcinoma	Shallow Deletion	0.273252
Breast Invasive Carcinoma	Shallow Deletion	0.185043
Breast Invasive Carcinoma	Shallow Deletion	0.365418
Breast Invasive Carcinoma	Shallow Deletion	0.23225
Breast Invasive Carcinoma	Shallow Deletion	0.433878
Breast Invasive Carcinoma	Shallow Deletion	0.165223
Breast Invasive Carcinoma	Shallow Deletion	0.252827
Breast Invasive Carcinoma	Shallow Deletion	0.181016
Breast Invasive Carcinoma	Shallow Deletion	0.241828
Breast Invasive Carcinoma	Shallow Deletion	0.218491
Breast Invasive Carcinoma	Shallow Deletion	0.192685
Breast Invasive Carcinoma	Shallow Deletion	0.105933
Breast Invasive Carcinoma	Shallow Deletion	0.553986
Breast Invasive Carcinoma	Shallow Deletion	0.293723
Breast Invasive Carcinoma	Shallow Deletion	0.142629
Breast Invasive Carcinoma	Shallow Deletion	0.182369
Breast Invasive Carcinoma	Shallow Deletion	0.597446
Breast Invasive Carcinoma	Shallow Deletion	0.237396
Breast Invasive Carcinoma	Shallow Deletion	0.394827
Breast Invasive Carcinoma	Shallow Deletion	0.215366
Breast Invasive Carcinoma	Shallow Deletion	0.166066
Breast Invasive Carcinoma	Shallow Deletion	0.317698
Breast Invasive Carcinoma	Shallow Deletion	0.179165
Breast Invasive Carcinoma	Shallow Deletion	0.121147
Breast Invasive Carcinoma	Shallow Deletion	0.676331
Breast Invasive Carcinoma	Shallow Deletion	0.170825
Breast Invasive Carcinoma	Shallow Deletion	0.778481
Breast Invasive Carcinoma	Shallow Deletion	0.213498
Breast Invasive Carcinoma	Shallow Deletion	0.156998
Breast Invasive Carcinoma	Shallow Deletion	0.604781
Breast Invasive Carcinoma	Shallow Deletion	0.648662
Breast Invasive Carcinoma	Shallow Deletion	0.547548
Breast Invasive Carcinoma	Shallow Deletion	0.513037
Breast Invasive Carcinoma	Shallow Deletion	0.512768
Breast Invasive Carcinoma	Shallow Deletion	0.538057
Breast Invasive Carcinoma	Shallow Deletion	0.465675
Breast Invasive Carcinoma	Shallow Deletion	0.208293
Breast Invasive Carcinoma	Shallow Deletion	0.23514
Breast Invasive Carcinoma	Shallow Deletion	0.415681
Breast Invasive Carcinoma	Shallow Deletion	0.612941
Breast Invasive Carcinoma	Shallow Deletion	0.571603
Breast Invasive Carcinoma	Shallow Deletion	0.245579
Breast Invasive Carcinoma	Shallow Deletion	0.825999
Breast Invasive Carcinoma	Shallow Deletion	0.47689
Breast Invasive Carcinoma	Shallow Deletion	0.21968
Breast Invasive Carcinoma	Shallow Deletion	0.224103
Breast Invasive Carcinoma	Shallow Deletion	0.562681
Breast Invasive Carcinoma	Shallow Deletion	0.231997
Breast Invasive Carcinoma	Shallow Deletion	0.60056
Breast Invasive Carcinoma	Shallow Deletion	0.220926
Breast Invasive Carcinoma	Shallow Deletion	0.284988
Breast Invasive Carcinoma	Shallow Deletion	0.23604
Breast Invasive Carcinoma	Shallow Deletion	0.167756
Breast Invasive Carcinoma	Shallow Deletion	0.289892
Breast Invasive Carcinoma	Shallow Deletion	0.15701
Breast Invasive Carcinoma	Shallow Deletion	0.181721
Breast Invasive Carcinoma	Shallow Deletion	0.237339
Breast Invasive Carcinoma	Shallow Deletion	0.690705
Breast Invasive Carcinoma	Shallow Deletion	0.420613
Breast Invasive Carcinoma	Shallow Deletion	0.346271
Breast Invasive Carcinoma	Diploid	0.429223
Breast Invasive Carcinoma	Diploid	0.367321
Breast Invasive Carcinoma	Diploid	0.168303
Breast Invasive Carcinoma	Diploid	0.228025
Breast Invasive Carcinoma	Diploid	0.128662
Breast Invasive Carcinoma	Diploid	0.464583
Breast Invasive Carcinoma	Diploid	0.130134
Breast Invasive Carcinoma	Diploid	0.37757
Breast Invasive Carcinoma	Diploid	0.547642
Breast Invasive Carcinoma	Diploid	0.215222
Breast Invasive Carcinoma	Diploid	0.445861
Breast Invasive Carcinoma	Diploid	0.206541
Breast Invasive Carcinoma	Diploid	0.144393
Breast Invasive Carcinoma	Diploid	0.599422
Breast Invasive Carcinoma	Diploid	0.257005
Breast Invasive Carcinoma	Diploid	0.6005
Breast Invasive Carcinoma	Diploid	0.211567
Breast Invasive Carcinoma	Diploid	0.31812
Breast Invasive Carcinoma	Diploid	0.250765
Breast Invasive Carcinoma	Diploid	0.382379
Breast Invasive Carcinoma	Diploid	0.161415
Breast Invasive Carcinoma	Diploid	0.161573
Breast Invasive Carcinoma	Diploid	0.276718
Breast Invasive Carcinoma	Diploid	0.193483
Breast Invasive Carcinoma	Diploid	0.329814
Breast Invasive Carcinoma	Diploid	0.351173
Breast Invasive Carcinoma	Diploid	0.242026
Breast Invasive Carcinoma	Diploid	0.788853
Breast Invasive Carcinoma	Diploid	0.641407
Breast Invasive Carcinoma	Diploid	0.74099
Breast Invasive Carcinoma	Diploid	0.318921
Breast Invasive Carcinoma	Diploid	0.141669
Breast Invasive Carcinoma	Diploid	0.439916
Breast Invasive Carcinoma	Diploid	0.202577
Breast Invasive Carcinoma	Diploid	0.195146
Breast Invasive Carcinoma	Diploid	0.585248
Breast Invasive Carcinoma	Diploid	0.184549
Breast Invasive Carcinoma	Diploid	0.234846
Breast Invasive Carcinoma	Diploid	0.287441
Breast Invasive Carcinoma	Diploid	0.314268
Breast Invasive Carcinoma	Diploid	0.250693
Breast Invasive Carcinoma	Diploid	0.674087
Breast Invasive Carcinoma	Diploid	0.196007
Breast Invasive Carcinoma	Diploid	0.420271
Breast Invasive Carcinoma	Diploid	0.550863
Breast Invasive Carcinoma	Diploid	0.176277
Breast Invasive Carcinoma	Diploid	0.113132
Breast Invasive Carcinoma	Diploid	0.218414
Breast Invasive Carcinoma	Diploid	0.231029
Breast Invasive Carcinoma	Diploid	0.163283
Breast Invasive Carcinoma	Diploid	0.344651
Breast Invasive Carcinoma	Diploid	0.235233
Breast Invasive Carcinoma	Diploid	0.290518
Breast Invasive Carcinoma	Diploid	0.556827
Breast Invasive Carcinoma	Diploid	0.248246
Breast Invasive Carcinoma	Diploid	0.596428
Breast Invasive Carcinoma	Diploid	0.784328
Breast Invasive Carcinoma	Diploid	0.298982
Breast Invasive Carcinoma	Diploid	0.530157
Breast Invasive Carcinoma	Diploid	0.331242
Breast Invasive Carcinoma	Diploid	0.336405
Breast Invasive Carcinoma	Diploid	0.524439
Breast Invasive Carcinoma	Diploid	0.27326
Breast Invasive Carcinoma	Diploid	0.321473
Breast Invasive Carcinoma	Diploid	0.521857
Breast Invasive Carcinoma	Diploid	0.378313
Breast Invasive Carcinoma	Diploid	0.410138
Breast Invasive Carcinoma	Diploid	0.241795
Breast Invasive Carcinoma	Diploid	0.570463
Breast Invasive Carcinoma	Diploid	0.212153
Breast Invasive Carcinoma	Diploid	0.380566
Breast Invasive Carcinoma	Diploid	0.570766
Breast Invasive Carcinoma	Diploid	0.353301
Breast Invasive Carcinoma	Diploid	0.24057
Breast Invasive Carcinoma	Diploid	0.391683
Breast Invasive Carcinoma	Diploid	0.151733
Breast Invasive Carcinoma	Diploid	0.253033
Breast Invasive Carcinoma	Diploid	0.525984
Breast Invasive Carcinoma	Diploid	0.291121
Breast Invasive Carcinoma	Diploid	0.538284
Breast Invasive Carcinoma	Diploid	0.224325
Breast Invasive Carcinoma	Diploid	0.389372
Breast Invasive Carcinoma	Diploid	0.742805
Breast Invasive Carcinoma	Diploid	0.449058
Breast Invasive Carcinoma	Diploid	0.461358
Breast Invasive Carcinoma	Diploid	0.211723
Breast Invasive Carcinoma	Diploid	0.636688
Breast Invasive Carcinoma	Diploid	0.513981
Breast Invasive Carcinoma	Diploid	0.678499
Breast Invasive Carcinoma	Diploid	0.409905
Breast Invasive Carcinoma	Diploid	0.462436
Breast Invasive Carcinoma	Diploid	0.254851
Breast Invasive Carcinoma	Diploid	0.386122
Breast Invasive Carcinoma	Diploid	0.264365
Breast Invasive Carcinoma	Diploid	0.187798
Breast Invasive Carcinoma	Diploid	0.419329
Breast Invasive Carcinoma	Diploid	0.807838
Breast Invasive Carcinoma	Diploid	0.304961
Breast Invasive Carcinoma	Diploid	0.334229
Breast Invasive Carcinoma	Diploid	0.806375
Breast Invasive Carcinoma	Diploid	0.185985
Breast Invasive Carcinoma	Diploid	0.281765
Breast Invasive Carcinoma	Diploid	0.531222
Breast Invasive Carcinoma	Diploid	0.823891
Breast Invasive Carcinoma	Diploid	0.088936
Breast Invasive Carcinoma	Diploid	0.184129
Breast Invasive Carcinoma	Diploid	0.199271
Breast Invasive Carcinoma	Diploid	0.263812
Breast Invasive Carcinoma	Diploid	0.251316
Breast Invasive Carcinoma	Diploid	0.422541
Breast Invasive Carcinoma	Diploid	0.161745
Breast Invasive Carcinoma	Diploid	0.393059
Breast Invasive Carcinoma	Diploid	0.167165
Breast Invasive Carcinoma	Diploid	0.402399
Breast Invasive Carcinoma	Diploid	0.544483
Breast Invasive Carcinoma	Diploid	0.273656
Breast Invasive Carcinoma	Diploid	0.264617
Breast Invasive Carcinoma	Diploid	0.151522
Breast Invasive Carcinoma	Diploid	0.15924
Breast Invasive Carcinoma	Diploid	0.383193
Breast Invasive Carcinoma	Diploid	0.20673
Breast Invasive Carcinoma	Diploid	0.767731
Breast Invasive Carcinoma	Diploid	0.306306
Breast Invasive Carcinoma	Diploid	0.161531
Breast Invasive Carcinoma	Diploid	0.278958
Breast Invasive Carcinoma	Diploid	0.457991
Breast Invasive Carcinoma	Diploid	0.359029
Breast Invasive Carcinoma	Diploid	0.280152
Breast Invasive Carcinoma	Diploid	0.383394
Breast Invasive Carcinoma	Diploid	0.625872
Breast Invasive Carcinoma	Diploid	0.322667
Breast Invasive Carcinoma	Diploid	0.351104
Breast Invasive Carcinoma	Diploid	0.473005
Breast Invasive Carcinoma	Diploid	0.295542
Breast Invasive Carcinoma	Diploid	0.152794
Breast Invasive Carcinoma	Diploid	0.175305
Breast Invasive Carcinoma	Diploid	0.204796
Breast Invasive Carcinoma	Diploid	0.116046
Breast Invasive Carcinoma	Diploid	0.160253
Breast Invasive Carcinoma	Diploid	0.695477
Breast Invasive Carcinoma	Diploid	0.137062
Breast Invasive Carcinoma	Diploid	0.12812
Breast Invasive Carcinoma	Diploid	0.118152
Breast Invasive Carcinoma	Diploid	0.519753
Breast Invasive Carcinoma	Diploid	0.326905
Breast Invasive Carcinoma	Diploid	0.689017
Breast Invasive Carcinoma	Diploid	0.317163
Breast Invasive Carcinoma	Diploid	0.33799
Breast Invasive Carcinoma	Diploid	0.664071
Breast Invasive Carcinoma	Diploid	0.264765
Breast Invasive Carcinoma	Diploid	0.469335
Breast Invasive Carcinoma	Diploid	0.115685
Breast Invasive Carcinoma	Diploid	0.783673
Breast Invasive Carcinoma	Diploid	0.612695
Breast Invasive Carcinoma	Diploid	0.213912
Breast Invasive Carcinoma	Diploid	0.221435
Breast Invasive Carcinoma	Diploid	0.359767
Breast Invasive Carcinoma	Diploid	0.283878
Breast Invasive Carcinoma	Diploid	0.435972
Breast Invasive Carcinoma	Diploid	0.171845
Breast Invasive Carcinoma	Diploid	0.149557
Breast Invasive Carcinoma	Diploid	0.231645
Breast Invasive Carcinoma	Diploid	0.411303
Breast Invasive Carcinoma	Diploid	0.464045
Breast Invasive Carcinoma	Diploid	0.303779
Breast Invasive Carcinoma	Diploid	0.326139
Breast Invasive Carcinoma	Diploid	0.220686
Breast Invasive Carcinoma	Diploid	0.118708
Breast Invasive Carcinoma	Diploid	0.214511
Breast Invasive Carcinoma	Diploid	0.372531
Breast Invasive Carcinoma	Diploid	0.38156
Breast Invasive Carcinoma	Diploid	0.473325
Breast Invasive Carcinoma	Diploid	0.69773
Breast Invasive Carcinoma	Diploid	0.59616
Breast Invasive Carcinoma	Diploid	0.74079
Breast Invasive Carcinoma	Diploid	0.163205
Breast Invasive Carcinoma	Diploid	0.26733
Breast Invasive Carcinoma	Diploid	0.42364
Breast Invasive Carcinoma	Diploid	0.425674
Breast Invasive Carcinoma	Diploid	0.284358
Breast Invasive Carcinoma	Diploid	0.712056
Breast Invasive Carcinoma	Diploid	0.231754
Breast Invasive Carcinoma	Diploid	0.435459
Breast Invasive Carcinoma	Diploid	0.543723
Breast Invasive Carcinoma	Diploid	0.540515
Breast Invasive Carcinoma	Diploid	0.675445
Breast Invasive Carcinoma	Diploid	0.390532
Breast Invasive Carcinoma	Diploid	0.384873
Breast Invasive Carcinoma	Diploid	0.214625
Breast Invasive Carcinoma	Diploid	0.305065
Breast Invasive Carcinoma	Diploid	0.298125
Breast Invasive Carcinoma	Diploid	0.187755
Breast Invasive Carcinoma	Diploid	0.368532
Breast Invasive Carcinoma	Diploid	0.726421
Breast Invasive Carcinoma	Diploid	0.261393
Breast Invasive Carcinoma	Diploid	0.184894
Breast Invasive Carcinoma	Diploid	0.185713
Breast Invasive Carcinoma	Diploid	0.142291
Breast Invasive Carcinoma	Diploid	0.539803
Breast Invasive Carcinoma	Diploid	0.648714
Breast Invasive Carcinoma	Diploid	0.26618
Breast Invasive Carcinoma	Diploid	0.45947
Breast Invasive Carcinoma	Diploid	0.210511
Breast Invasive Carcinoma	Diploid	0.815969
Breast Invasive Carcinoma	Diploid	0.298763
Breast Invasive Carcinoma	Diploid	0.579472
Breast Invasive Carcinoma	Diploid	0.548732
Breast Invasive Carcinoma	Diploid	0.56848
Breast Invasive Carcinoma	Diploid	0.166673
Breast Invasive Carcinoma	Diploid	0.549025
Breast Invasive Carcinoma	Diploid	0.555006
Breast Invasive Carcinoma	Diploid	0.173966
Breast Invasive Carcinoma	Diploid	0.51219
Breast Invasive Carcinoma	Diploid	0.133675
Breast Invasive Carcinoma	Diploid	0.769581
Breast Invasive Carcinoma	Diploid	0.377188
Breast Invasive Carcinoma	Diploid	0.474085
Breast Invasive Carcinoma	Diploid	0.167804
Breast Invasive Carcinoma	Diploid	0.434211
Breast Invasive Carcinoma	Diploid	0.190862
Breast Invasive Carcinoma	Diploid	0.241737
Breast Invasive Carcinoma	Diploid	0.303281
Breast Invasive Carcinoma	Diploid	0.246344
Breast Invasive Carcinoma	Diploid	0.234059
Breast Invasive Carcinoma	Diploid	0.588026
Breast Invasive Carcinoma	Diploid	0.520487
Breast Invasive Carcinoma	Diploid	0.434914
Breast Invasive Carcinoma	Diploid	0.506746
Breast Invasive Carcinoma	Diploid	0.196476
Breast Invasive Carcinoma	Diploid	0.186679
Breast Invasive Carcinoma	Diploid	0.348281
Breast Invasive Carcinoma	Diploid	0.230593
Breast Invasive Carcinoma	Diploid	0.21268
Breast Invasive Carcinoma	Diploid	0.182469
Breast Invasive Carcinoma	Diploid	0.242555
Breast Invasive Carcinoma	Diploid	0.350611
Breast Invasive Carcinoma	Diploid	0.325494
Breast Invasive Carcinoma	Diploid	0.854169
Breast Invasive Carcinoma	Diploid	0.740664
Breast Invasive Carcinoma	Diploid	0.400736
Breast Invasive Carcinoma	Diploid	0.32642
Breast Invasive Carcinoma	Diploid	0.135834
Breast Invasive Carcinoma	Diploid	0.210747
Breast Invasive Carcinoma	Diploid	0.356132
Breast Invasive Carcinoma	Diploid	0.158065
Breast Invasive Carcinoma	Diploid	0.187477
Breast Invasive Carcinoma	Diploid	0.489562
Breast Invasive Carcinoma	Diploid	0.161227
Breast Invasive Carcinoma	Diploid	0.192679
Breast Invasive Carcinoma	Diploid	0.200195
Breast Invasive Carcinoma	Diploid	0.240364
Breast Invasive Carcinoma	Diploid	0.388002
Breast Invasive Carcinoma	Diploid	0.289966
Breast Invasive Carcinoma	Diploid	0.20348
Breast Invasive Carcinoma	Diploid	0.51499
Breast Invasive Carcinoma	Diploid	0.175622
Breast Invasive Carcinoma	Diploid	0.170556
Breast Invasive Carcinoma	Diploid	0.301551
Breast Invasive Carcinoma	Diploid	0.373266
Breast Invasive Carcinoma	Diploid	0.165385
Breast Invasive Carcinoma	Diploid	0.143759
Breast Invasive Carcinoma	Diploid	0.803221
Breast Invasive Carcinoma	Diploid	0.218367
Breast Invasive Carcinoma	Diploid	0.341678
Breast Invasive Carcinoma	Diploid	0.306715
Breast Invasive Carcinoma	Diploid	0.145047
Breast Invasive Carcinoma	Diploid	0.573715
Breast Invasive Carcinoma	Diploid	0.192767
Breast Invasive Carcinoma	Diploid	0.4772
Breast Invasive Carcinoma	Diploid	0.236354
Breast Invasive Carcinoma	Diploid	0.826674
Breast Invasive Carcinoma	Diploid	0.49264
Breast Invasive Carcinoma	Diploid	0.314342
Breast Invasive Carcinoma	Diploid	0.422538
Breast Invasive Carcinoma	Diploid	0.292261
Breast Invasive Carcinoma	Diploid	0.438848
Breast Invasive Carcinoma	Diploid	0.132274
Breast Invasive Carcinoma	Diploid	0.272169
Breast Invasive Carcinoma	Diploid	0.167238
Breast Invasive Carcinoma	Diploid	0.73623
Breast Invasive Carcinoma	Diploid	0.394358
Breast Invasive Carcinoma	Diploid	0.216382
Breast Invasive Carcinoma	Diploid	0.191904
Breast Invasive Carcinoma	Diploid	0.242146
Breast Invasive Carcinoma	Diploid	0.807974
Breast Invasive Carcinoma	Diploid	0.602458
Breast Invasive Carcinoma	Diploid	0.272561
Breast Invasive Carcinoma	Diploid	0.115185
Breast Invasive Carcinoma	Diploid	0.281277
Breast Invasive Carcinoma	Diploid	0.141767
Breast Invasive Carcinoma	Diploid	0.524458
Breast Invasive Carcinoma	Diploid	0.186707
Breast Invasive Carcinoma	Diploid	0.310404
Breast Invasive Carcinoma	Diploid	0.104202
Breast Invasive Carcinoma	Diploid	0.496931
Breast Invasive Carcinoma	Diploid	0.246555
Breast Invasive Carcinoma	Diploid	0.170965
Breast Invasive Carcinoma	Diploid	0.175354
Breast Invasive Carcinoma	Diploid	0.128686
Breast Invasive Carcinoma	Diploid	0.310618
Breast Invasive Carcinoma	Diploid	0.095804
Breast Invasive Carcinoma	Diploid	0.346668
Breast Invasive Carcinoma	Diploid	0.210885
Breast Invasive Carcinoma	Diploid	0.163071
Breast Invasive Carcinoma	Diploid	0.535509
Breast Invasive Carcinoma	Diploid	0.325123
Breast Invasive Carcinoma	Diploid	0.315796
Breast Invasive Carcinoma	Diploid	0.463364
Breast Invasive Carcinoma	Diploid	0.383157
Breast Invasive Carcinoma	Diploid	0.310506
Breast Invasive Carcinoma	Diploid	0.319093
Breast Invasive Carcinoma	Diploid	0.105472
Breast Invasive Carcinoma	Diploid	0.533734
Breast Invasive Carcinoma	Diploid	0.54237
Breast Invasive Carcinoma	Diploid	0.313666
Breast Invasive Carcinoma	Diploid	0.369644
Breast Invasive Carcinoma	Diploid	0.421699
Breast Invasive Carcinoma	Diploid	0.133321
Breast Invasive Carcinoma	Diploid	0.308581
Breast Invasive Carcinoma	Diploid	0.325492
Breast Invasive Carcinoma	Diploid	0.822373
Breast Invasive Carcinoma	Diploid	0.134524
Breast Invasive Carcinoma	Diploid	0.206114
Breast Invasive Carcinoma	Diploid	0.387767
Breast Invasive Carcinoma	Diploid	0.185749
Breast Invasive Carcinoma	Diploid	0.194247
Breast Invasive Carcinoma	Diploid	0.403143
Breast Invasive Carcinoma	Diploid	0.764037
Breast Invasive Carcinoma	Diploid	0.481621
Breast Invasive Carcinoma	Diploid	0.144016
Breast Invasive Carcinoma	Diploid	0.349096
Breast Invasive Carcinoma	Diploid	0.368622
Breast Invasive Carcinoma	Diploid	0.416966
Breast Invasive Carcinoma	Diploid	0.159797
Breast Invasive Carcinoma	Diploid	0.203532
Breast Invasive Carcinoma	Diploid	0.222118
Breast Invasive Carcinoma	Diploid	0.265002
Breast Invasive Carcinoma	Diploid	0.103322
Breast Invasive Carcinoma	Diploid	0.130056
Breast Invasive Carcinoma	Diploid	0.136553
Breast Invasive Carcinoma	Diploid	0.131962
Breast Invasive Carcinoma	Diploid	0.374346
Breast Invasive Carcinoma	Diploid	0.371938
Breast Invasive Carcinoma	Diploid	0.255327
Breast Invasive Carcinoma	Diploid	0.20097
Breast Invasive Carcinoma	Diploid	0.478625
Breast Invasive Carcinoma	Diploid	0.531822
Breast Invasive Carcinoma	Diploid	0.425706
Breast Invasive Carcinoma	Diploid	0.505474
Breast Invasive Carcinoma	Diploid	0.197158
Breast Invasive Carcinoma	Diploid	0.138659
Breast Invasive Carcinoma	Diploid	0.39569
Breast Invasive Carcinoma	Diploid	0.609007
Breast Invasive Carcinoma	Diploid	0.29955
Breast Invasive Carcinoma	Diploid	0.515925
Breast Invasive Carcinoma	Diploid	0.411786
Breast Invasive Carcinoma	Diploid	0.830147
Breast Invasive Carcinoma	Diploid	0.763041
Breast Invasive Carcinoma	Diploid	0.290931
Breast Invasive Carcinoma	Diploid	0.630172
Breast Invasive Carcinoma	Diploid	0.270017
Breast Invasive Carcinoma	Diploid	0.819195
Breast Invasive Carcinoma	Diploid	0.333078
Breast Invasive Carcinoma	Diploid	0.288037
Breast Invasive Carcinoma	Diploid	0.646817
Breast Invasive Carcinoma	Diploid	0.513472
Breast Invasive Carcinoma	Diploid	0.244616
Breast Invasive Carcinoma	Diploid	0.337529
Breast Invasive Carcinoma	Diploid	0.239866
Breast Invasive Carcinoma	Diploid	0.612321
Breast Invasive Carcinoma	Diploid	0.250871
Breast Invasive Carcinoma	Diploid	0.189377
Breast Invasive Carcinoma	Diploid	0.260744
Breast Invasive Carcinoma	Diploid	0.486253
Breast Invasive Carcinoma	Diploid	0.22624
Breast Invasive Carcinoma	Diploid	0.768704
Breast Invasive Carcinoma	Diploid	0.637803
Breast Invasive Carcinoma	Diploid	0.643664
Breast Invasive Carcinoma	Diploid	0.181255
Breast Invasive Carcinoma	Diploid	0.525274
Breast Invasive Carcinoma	Diploid	0.173249
Breast Invasive Carcinoma	Diploid	0.617512
Breast Invasive Carcinoma	Diploid	0.492407
Breast Invasive Carcinoma	Diploid	0.735405
Breast Invasive Carcinoma	Diploid	0.318986
Breast Invasive Carcinoma	Diploid	0.282251
Breast Invasive Carcinoma	Diploid	0.289919
Breast Invasive Carcinoma	Diploid	0.267376
Breast Invasive Carcinoma	Diploid	0.11717
Breast Invasive Carcinoma	Diploid	0.168532
Breast Invasive Carcinoma	Diploid	0.087369
Breast Invasive Carcinoma	Diploid	0.233314
Breast Invasive Carcinoma	Diploid	0.22666
Breast Invasive Carcinoma	Diploid	0.294344
Breast Invasive Carcinoma	Diploid	0.094954
Breast Invasive Carcinoma	Diploid	0.274753
Breast Invasive Carcinoma	Diploid	0.567255
Breast Invasive Carcinoma	Diploid	0.364539
Breast Invasive Carcinoma	Diploid	0.486026
Breast Invasive Carcinoma	Diploid	0.243006
Breast Invasive Carcinoma	Diploid	0.161167
Breast Invasive Carcinoma	Diploid	0.50911
Breast Invasive Carcinoma	Diploid	0.332149
Breast Invasive Carcinoma	Diploid	0.735614
Breast Invasive Carcinoma	Diploid	0.527595
Breast Invasive Carcinoma	Diploid	0.249955
Breast Invasive Carcinoma	Diploid	0.325909
Breast Invasive Carcinoma	Diploid	0.216394
Breast Invasive Carcinoma	Diploid	0.155908
Breast Invasive Carcinoma	Diploid	0.586875
Breast Invasive Carcinoma	Diploid	0.234917
Breast Invasive Carcinoma	Diploid	0.34418
Breast Invasive Carcinoma	Diploid	0.381274
Breast Invasive Carcinoma	Diploid	0.661809
Breast Invasive Carcinoma	Diploid	0.228797
Breast Invasive Carcinoma	Diploid	0.243997
Breast Invasive Carcinoma	Diploid	0.467469
Breast Invasive Carcinoma	Diploid	0.453013
Breast Invasive Carcinoma	Diploid	0.439859
Breast Invasive Carcinoma	Diploid	0.571018
Breast Invasive Carcinoma	Diploid	0.145963
Breast Invasive Carcinoma	Diploid	0.707469
Breast Invasive Carcinoma	Diploid	0.602241
Breast Invasive Carcinoma	Diploid	0.275001
Breast Invasive Carcinoma	Diploid	0.212407
Breast Invasive Carcinoma	Diploid	0.230813
Breast Invasive Carcinoma	Diploid	0.320326
Breast Invasive Carcinoma	Diploid	0.589241
Breast Invasive Carcinoma	Diploid	0.266626
Breast Invasive Carcinoma	Diploid	0.210214
Breast Invasive Carcinoma	Diploid	0.51206
Breast Invasive Carcinoma	Diploid	0.148109
Breast Invasive Carcinoma	Diploid	0.724021
Breast Invasive Carcinoma	Diploid	0.228783
Breast Invasive Carcinoma	Diploid	0.268048
Breast Invasive Carcinoma	Diploid	0.157059
Breast Invasive Carcinoma	Diploid	0.194348
Breast Invasive Carcinoma	Diploid	0.215255
Breast Invasive Carcinoma	Diploid	0.722825
Breast Invasive Carcinoma	Diploid	0.294156
Breast Invasive Carcinoma	Diploid	0.542019
Breast Invasive Carcinoma	Diploid	0.230559
Breast Invasive Carcinoma	Diploid	0.587972
Breast Invasive Carcinoma	Diploid	0.147592
Breast Invasive Carcinoma	Diploid	0.244318
Breast Invasive Carcinoma	Diploid	0.278656
Breast Invasive Carcinoma	Diploid	0.632881
Breast Invasive Carcinoma	Diploid	0.503271
Breast Invasive Carcinoma	Diploid	0.174835
Breast Invasive Carcinoma	Diploid	0.184513
Breast Invasive Carcinoma	Diploid	0.469054
Breast Invasive Carcinoma	Diploid	0.16994
Breast Invasive Carcinoma	Diploid	0.196061
Breast Invasive Carcinoma	Diploid	0.276477
Breast Invasive Carcinoma	Diploid	0.189042
Breast Invasive Carcinoma	Diploid	0.220268
Breast Invasive Carcinoma	Diploid	0.337089
Breast Invasive Carcinoma	Diploid	0.349382
Breast Invasive Carcinoma	Gain	0.323473
Breast Invasive Carcinoma	Gain	0.325831
Breast Invasive Carcinoma	Gain	0.167781
Breast Invasive Carcinoma	Gain	0.275763
Breast Invasive Carcinoma	Gain	0.146461
Breast Invasive Carcinoma	Gain	0.293281
Breast Invasive Carcinoma	Gain	0.126925
Breast Invasive Carcinoma	Gain	0.179171
Breast Invasive Carcinoma	Gain	0.175717
Breast Invasive Carcinoma	Gain	0.365882
Breast Invasive Carcinoma	Gain	0.581665
Breast Invasive Carcinoma	Gain	0.133979
Breast Invasive Carcinoma	Gain	0.758199
Breast Invasive Carcinoma	Gain	0.351075
Breast Invasive Carcinoma	Gain	0.733002
Breast Invasive Carcinoma	Gain	0.274003
Breast Invasive Carcinoma	Gain	0.217794
Breast Invasive Carcinoma	Gain	0.143201
Breast Invasive Carcinoma	Gain	0.15784
Breast Invasive Carcinoma	Gain	0.289747
Breast Invasive Carcinoma	Gain	0.781613
Breast Invasive Carcinoma	Gain	0.127229
Breast Invasive Carcinoma	Gain	0.452255
Breast Invasive Carcinoma	Gain	0.259354
Breast Invasive Carcinoma	Gain	0.169111
Breast Invasive Carcinoma	Gain	0.088787
Breast Invasive Carcinoma	Gain	0.314501
Breast Invasive Carcinoma	Gain	0.346468
Breast Invasive Carcinoma	Gain	0.327465
Breast Invasive Carcinoma	Gain	0.234722
Breast Invasive Carcinoma	Gain	0.248606
Breast Invasive Carcinoma	Gain	0.586926
Breast Invasive Carcinoma	Gain	0.615347
Breast Invasive Carcinoma	Gain	0.102261
Breast Invasive Carcinoma	Gain	0.096744
Breast Invasive Carcinoma	Gain	0.434644
Breast Invasive Carcinoma	Gain	0.538377
Breast Invasive Carcinoma	Gain	0.127402
Breast Invasive Carcinoma	Gain	0.497864
Breast Invasive Carcinoma	Gain	0.278823
Breast Invasive Carcinoma	Gain	0.792556
Breast Invasive Carcinoma	Gain	0.249041
Breast Invasive Carcinoma	Gain	0.200905
Breast Invasive Carcinoma	Gain	0.679168
Breast Invasive Carcinoma	Gain	0.261836
Breast Invasive Carcinoma	Gain	0.530917
Breast Invasive Carcinoma	Gain	0.166317
Breast Invasive Carcinoma	Gain	0.438017
Breast Invasive Carcinoma	Gain	0.664535
Breast Invasive Carcinoma	Gain	0.578184
Breast Invasive Carcinoma	Gain	0.239939
Breast Invasive Carcinoma	Gain	0.122486
Breast Invasive Carcinoma	Gain	0.137102
Breast Invasive Carcinoma	Gain	0.841176
Breast Invasive Carcinoma	Gain	0.407056
Breast Invasive Carcinoma	Gain	0.234115
Breast Invasive Carcinoma	Gain	0.860005
Breast Invasive Carcinoma	Gain	0.713314
Breast Invasive Carcinoma	Gain	0.458384
Breast Invasive Carcinoma	Gain	0.104501
Breast Invasive Carcinoma	Gain	0.728078
Breast Invasive Carcinoma	Gain	0.377383
Breast Invasive Carcinoma	Gain	0.312354
Breast Invasive Carcinoma	Gain	0.147911
Breast Invasive Carcinoma	Gain	0.230171
Breast Invasive Carcinoma	Gain	0.139262
Breast Invasive Carcinoma	Gain	0.449017
Breast Invasive Carcinoma	Gain	0.47518
Breast Invasive Carcinoma	Gain	0.571719
Breast Invasive Carcinoma	Gain	0.134993
Breast Invasive Carcinoma	Gain	0.548129
Breast Invasive Carcinoma	Gain	0.580673
Breast Invasive Carcinoma	Gain	0.501936
Breast Invasive Carcinoma	Gain	0.500756
Breast Invasive Carcinoma	Gain	0.215951
Breast Invasive Carcinoma	Gain	0.369737
Breast Invasive Carcinoma	Gain	0.270796
Breast Invasive Carcinoma	Gain	0.46328
Breast Invasive Carcinoma	Gain	0.349197
Breast Invasive Carcinoma	Gain	0.502473
Breast Invasive Carcinoma	Gain	0.155975
Breast Invasive Carcinoma	Gain	0.264082
Breast Invasive Carcinoma	Gain	0.625281
Breast Invasive Carcinoma	Gain	0.643871
Breast Invasive Carcinoma	Gain	0.242404
Breast Invasive Carcinoma	Gain	0.63389
Breast Invasive Carcinoma	Gain	0.198373
Breast Invasive Carcinoma	Gain	0.54453
Breast Invasive Carcinoma	Gain	0.629068
Breast Invasive Carcinoma	Gain	0.167706
Breast Invasive Carcinoma	Gain	0.228669
Breast Invasive Carcinoma	Gain	0.441276
Breast Invasive Carcinoma	Gain	0.178358
Breast Invasive Carcinoma	Gain	0.128305
Breast Invasive Carcinoma	Gain	0.507981
Breast Invasive Carcinoma	Gain	0.672619
Breast Invasive Carcinoma	Gain	0.085115
Breast Invasive Carcinoma	Gain	0.584648
Breast Invasive Carcinoma	Gain	0.644743
Breast Invasive Carcinoma	Gain	0.312282
Breast Invasive Carcinoma	Gain	0.213981
Breast Invasive Carcinoma	Gain	0.717203
Breast Invasive Carcinoma	Gain	0.186924
Breast Invasive Carcinoma	Gain	0.261016
Breast Invasive Carcinoma	Gain	0.539404
Breast Invasive Carcinoma	Gain	0.46192
Breast Invasive Carcinoma	Gain	0.65044
Breast Invasive Carcinoma	Gain	0.183831
Breast Invasive Carcinoma	Gain	0.600031
Breast Invasive Carcinoma	Gain	0.510922
Breast Invasive Carcinoma	Gain	0.566506
Breast Invasive Carcinoma	Gain	0.202704
Breast Invasive Carcinoma	Gain	0.087084
Breast Invasive Carcinoma	Gain	0.793795
Breast Invasive Carcinoma	Gain	0.181272
Breast Invasive Carcinoma	Gain	0.114024
Breast Invasive Carcinoma	Gain	0.182782
Breast Invasive Carcinoma	Gain	0.106881
Breast Invasive Carcinoma	Gain	0.551497
Breast Invasive Carcinoma	Gain	0.311017
Breast Invasive Carcinoma	Gain	0.751269
Breast Invasive Carcinoma	Gain	0.295584
Breast Invasive Carcinoma	Gain	0.426227
Breast Invasive Carcinoma	Gain	0.75472
Breast Invasive Carcinoma	Gain	0.826528
Breast Invasive Carcinoma	Gain	0.352888
Breast Invasive Carcinoma	Gain	0.496706
Breast Invasive Carcinoma	Gain	0.469751
Breast Invasive Carcinoma	Gain	0.495363
Breast Invasive Carcinoma	Gain	0.537655
Breast Invasive Carcinoma	Gain	0.548355
Breast Invasive Carcinoma	Gain	0.482533
Breast Invasive Carcinoma	Gain	0.179836
Breast Invasive Carcinoma	Gain	0.529289
Breast Invasive Carcinoma	Gain	0.536655
Breast Invasive Carcinoma	Gain	0.254643
Breast Invasive Carcinoma	Gain	0.151829
Breast Invasive Carcinoma	Gain	0.735451
Breast Invasive Carcinoma	Gain	0.076797
Breast Invasive Carcinoma	Gain	0.354004
Breast Invasive Carcinoma	Gain	0.214674
Breast Invasive Carcinoma	Gain	0.296292
Breast Invasive Carcinoma	Gain	0.116051
Breast Invasive Carcinoma	Gain	0.676777
Breast Invasive Carcinoma	Gain	0.505652
Breast Invasive Carcinoma	Gain	0.190054
Breast Invasive Carcinoma	Gain	0.409995
Breast Invasive Carcinoma	Gain	0.243575
Breast Invasive Carcinoma	Gain	0.39725
Breast Invasive Carcinoma	Gain	0.149102
Breast Invasive Carcinoma	Gain	0.070289
Breast Invasive Carcinoma	Gain	0.169451
Breast Invasive Carcinoma	Gain	0.73237
Breast Invasive Carcinoma	Gain	0.526523
Breast Invasive Carcinoma	Gain	0.104411
Breast Invasive Carcinoma	Gain	0.456279
Breast Invasive Carcinoma	Gain	0.755567
Breast Invasive Carcinoma	Gain	0.163657
Breast Invasive Carcinoma	Gain	0.683357
Breast Invasive Carcinoma	Gain	0.232272
Breast Invasive Carcinoma	Gain	0.278464
Breast Invasive Carcinoma	Gain	0.109836
Breast Invasive Carcinoma	Gain	0.182593
Breast Invasive Carcinoma	Gain	0.169043
Breast Invasive Carcinoma	Gain	0.353539
Breast Invasive Carcinoma	Gain	0.230064
Breast Invasive Carcinoma	Gain	0.331132
Breast Invasive Carcinoma	Gain	0.193205
Breast Invasive Carcinoma	Gain	0.363113
Breast Invasive Carcinoma	Gain	0.192402
Breast Invasive Carcinoma	Gain	0.239542
Breast Invasive Carcinoma	Gain	0.85461
Breast Invasive Carcinoma	Gain	0.634461
Breast Invasive Carcinoma	Gain	0.138736
Breast Invasive Carcinoma	Gain	0.45407
Breast Invasive Carcinoma	Gain	0.567458
Breast Invasive Carcinoma	Gain	0.103062
Breast Invasive Carcinoma	Gain	0.450222
Breast Invasive Carcinoma	Gain	0.622011
Breast Invasive Carcinoma	Gain	0.510509
Breast Invasive Carcinoma	Gain	0.243262
Breast Invasive Carcinoma	Gain	0.177165
Breast Invasive Carcinoma	Gain	0.539019
Breast Invasive Carcinoma	Gain	0.720132
Breast Invasive Carcinoma	Gain	0.242022
Breast Invasive Carcinoma	Gain	0.122181
Breast Invasive Carcinoma	Gain	0.399831
Breast Invasive Carcinoma	Gain	0.091853
Breast Invasive Carcinoma	Gain	0.128745
Breast Invasive Carcinoma	Gain	0.273602
Breast Invasive Carcinoma	Gain	0.555026
Breast Invasive Carcinoma	Gain	0.290438
Breast Invasive Carcinoma	Amplification	0.423964
Breast Invasive Carcinoma	Amplification	0.126807
Breast Invasive Carcinoma	Amplification	0.160041
Breast Invasive Carcinoma	Amplification	0.175752
Breast Invasive Carcinoma	Amplification	0.207516
Breast Invasive Carcinoma	Amplification	0.187919
Breast Invasive Carcinoma	Amplification	0.29681
Breast Invasive Carcinoma	Amplification	0.25368
Colorectal Adenocarcinoma	Shallow Deletion	0.02874
Colorectal Adenocarcinoma	Shallow Deletion	0.019881
Colorectal Adenocarcinoma	Shallow Deletion	0.023112
Colorectal Adenocarcinoma	Shallow Deletion	0.020619
Colorectal Adenocarcinoma	Shallow Deletion	0.025377
Colorectal Adenocarcinoma	Shallow Deletion	0.018627
Colorectal Adenocarcinoma	Shallow Deletion	0.025719
Colorectal Adenocarcinoma	Diploid	0.018484
Colorectal Adenocarcinoma	Diploid	0.016475
Colorectal Adenocarcinoma	Diploid	0.021587
Colorectal Adenocarcinoma	Diploid	0.017987
Colorectal Adenocarcinoma	Diploid	0.020527
Colorectal Adenocarcinoma	Diploid	0.019584
Colorectal Adenocarcinoma	Diploid	0.018938
Colorectal Adenocarcinoma	Diploid	0.024302
Colorectal Adenocarcinoma	Diploid	0.017916
Colorectal Adenocarcinoma	Diploid	0.019694
Colorectal Adenocarcinoma	Diploid	0.019862
Colorectal Adenocarcinoma	Diploid	0.0211
Colorectal Adenocarcinoma	Diploid	0.018858
Colorectal Adenocarcinoma	Diploid	0.022848
Colorectal Adenocarcinoma	Diploid	0.021557
Colorectal Adenocarcinoma	Diploid	0.019865
Colorectal Adenocarcinoma	Diploid	0.018013
Colorectal Adenocarcinoma	Diploid	0.01907
Colorectal Adenocarcinoma	Diploid	0.021696
Colorectal Adenocarcinoma	Diploid	0.017372
Colorectal Adenocarcinoma	Diploid	0.018749
Colorectal Adenocarcinoma	Diploid	0.020854
Colorectal Adenocarcinoma	Diploid	0.020742
Colorectal Adenocarcinoma	Diploid	0.021912
Colorectal Adenocarcinoma	Diploid	0.020495
Colorectal Adenocarcinoma	Diploid	0.020974
Colorectal Adenocarcinoma	Diploid	0.018562
Colorectal Adenocarcinoma	Diploid	0.021844
Colorectal Adenocarcinoma	Diploid	0.023658
Colorectal Adenocarcinoma	Diploid	0.024826
Colorectal Adenocarcinoma	Diploid	0.019605
Colorectal Adenocarcinoma	Diploid	0.020531
Colorectal Adenocarcinoma	Diploid	0.018511
Colorectal Adenocarcinoma	Diploid	0.016465
Colorectal Adenocarcinoma	Diploid	0.017994
Colorectal Adenocarcinoma	Diploid	0.017457
Colorectal Adenocarcinoma	Diploid	0.016961
Colorectal Adenocarcinoma	Diploid	0.019326
Colorectal Adenocarcinoma	Diploid	0.020099
Colorectal Adenocarcinoma	Diploid	0.018097
Colorectal Adenocarcinoma	Diploid	0.020274
Colorectal Adenocarcinoma	Diploid	0.02303
Colorectal Adenocarcinoma	Diploid	0.025872
Colorectal Adenocarcinoma	Diploid	0.018553
Colorectal Adenocarcinoma	Diploid	0.021698
Colorectal Adenocarcinoma	Diploid	0.019445
Colorectal Adenocarcinoma	Diploid	0.018662
Colorectal Adenocarcinoma	Diploid	0.020851
Colorectal Adenocarcinoma	Diploid	0.021525
Colorectal Adenocarcinoma	Diploid	0.020891
Colorectal Adenocarcinoma	Diploid	0.018958
Colorectal Adenocarcinoma	Diploid	0.019254
Colorectal Adenocarcinoma	Diploid	0.019055
Colorectal Adenocarcinoma	Diploid	0.02087
Colorectal Adenocarcinoma	Diploid	0.020813
Colorectal Adenocarcinoma	Diploid	0.021027
Colorectal Adenocarcinoma	Diploid	0.019392
Colorectal Adenocarcinoma	Diploid	0.018691
Colorectal Adenocarcinoma	Diploid	0.018311
Colorectal Adenocarcinoma	Diploid	0.017232
Colorectal Adenocarcinoma	Diploid	0.021933
Colorectal Adenocarcinoma	Diploid	0.017151
Colorectal Adenocarcinoma	Diploid	0.016984
Colorectal Adenocarcinoma	Diploid	0.02181
Colorectal Adenocarcinoma	Diploid	0.017596
Colorectal Adenocarcinoma	Diploid	0.019874
Colorectal Adenocarcinoma	Diploid	0.01924
Colorectal Adenocarcinoma	Diploid	0.017459
Colorectal Adenocarcinoma	Diploid	0.019863
Colorectal Adenocarcinoma	Diploid	0.018838
Colorectal Adenocarcinoma	Diploid	0.021209
Colorectal Adenocarcinoma	Diploid	0.021503
Colorectal Adenocarcinoma	Diploid	0.019553
Colorectal Adenocarcinoma	Diploid	0.0209
Colorectal Adenocarcinoma	Diploid	0.016752
Colorectal Adenocarcinoma	Diploid	0.018477
Colorectal Adenocarcinoma	Diploid	0.019141
Colorectal Adenocarcinoma	Diploid	0.020351
Colorectal Adenocarcinoma	Diploid	0.019254
Colorectal Adenocarcinoma	Diploid	0.019214
Colorectal Adenocarcinoma	Diploid	0.025211
Colorectal Adenocarcinoma	Diploid	0.021901
Colorectal Adenocarcinoma	Diploid	0.020807
Colorectal Adenocarcinoma	Diploid	0.024209
Colorectal Adenocarcinoma	Diploid	0.021145
Colorectal Adenocarcinoma	Diploid	0.019555
Colorectal Adenocarcinoma	Diploid	0.01943
Colorectal Adenocarcinoma	Diploid	0.022605
Colorectal Adenocarcinoma	Diploid	0.019755
Colorectal Adenocarcinoma	Diploid	0.020754
Colorectal Adenocarcinoma	Diploid	0.020611
Colorectal Adenocarcinoma	Diploid	0.020893
Colorectal Adenocarcinoma	Diploid	0.018173
Colorectal Adenocarcinoma	Diploid	0.02173
Colorectal Adenocarcinoma	Diploid	0.019355
Colorectal Adenocarcinoma	Diploid	0.019827
Colorectal Adenocarcinoma	Diploid	0.024109
Colorectal Adenocarcinoma	Diploid	0.023394
Colorectal Adenocarcinoma	Diploid	0.021997
Colorectal Adenocarcinoma	Diploid	0.018108
Colorectal Adenocarcinoma	Diploid	0.019378
Colorectal Adenocarcinoma	Diploid	0.017484
Colorectal Adenocarcinoma	Diploid	0.017351
Colorectal Adenocarcinoma	Diploid	0.021974
Colorectal Adenocarcinoma	Diploid	0.020658
Colorectal Adenocarcinoma	Diploid	0.023009
Colorectal Adenocarcinoma	Diploid	0.023417
Colorectal Adenocarcinoma	Diploid	0.024345
Colorectal Adenocarcinoma	Diploid	0.024466
Colorectal Adenocarcinoma	Diploid	0.020552
Colorectal Adenocarcinoma	Diploid	0.020413
Colorectal Adenocarcinoma	Diploid	0.01931
Colorectal Adenocarcinoma	Diploid	0.017986
Colorectal Adenocarcinoma	Diploid	0.018459
Colorectal Adenocarcinoma	Diploid	0.019735
Colorectal Adenocarcinoma	Diploid	0.019077
Colorectal Adenocarcinoma	Diploid	0.017617
Colorectal Adenocarcinoma	Diploid	0.016669
Colorectal Adenocarcinoma	Diploid	0.023816
Colorectal Adenocarcinoma	Diploid	0.019279
Colorectal Adenocarcinoma	Diploid	0.016476
Colorectal Adenocarcinoma	Diploid	0.018539
Colorectal Adenocarcinoma	Diploid	0.017627
Colorectal Adenocarcinoma	Diploid	0.01814
Colorectal Adenocarcinoma	Diploid	0.017967
Colorectal Adenocarcinoma	Diploid	0.022516
Colorectal Adenocarcinoma	Diploid	0.020235
Colorectal Adenocarcinoma	Diploid	0.019882
Colorectal Adenocarcinoma	Diploid	0.022812
Colorectal Adenocarcinoma	Diploid	0.021375
Colorectal Adenocarcinoma	Diploid	0.017504
Colorectal Adenocarcinoma	Diploid	0.017912
Colorectal Adenocarcinoma	Diploid	0.019504
Colorectal Adenocarcinoma	Diploid	0.014629
Colorectal Adenocarcinoma	Diploid	0.017045
Colorectal Adenocarcinoma	Diploid	0.01702
Colorectal Adenocarcinoma	Diploid	0.019271
Colorectal Adenocarcinoma	Diploid	0.017243
Colorectal Adenocarcinoma	Diploid	0.018698
Colorectal Adenocarcinoma	Diploid	0.021722
Colorectal Adenocarcinoma	Diploid	0.022726
Colorectal Adenocarcinoma	Diploid	0.020933
Colorectal Adenocarcinoma	Diploid	0.018123
Colorectal Adenocarcinoma	Diploid	0.019329
Colorectal Adenocarcinoma	Diploid	0.020978
Colorectal Adenocarcinoma	Diploid	0.019124
Colorectal Adenocarcinoma	Diploid	0.021338
Colorectal Adenocarcinoma	Diploid	0.022613
Colorectal Adenocarcinoma	Diploid	0.020333
Colorectal Adenocarcinoma	Diploid	0.022226
Colorectal Adenocarcinoma	Diploid	0.017598
Colorectal Adenocarcinoma	Diploid	0.019511
Colorectal Adenocarcinoma	Diploid	0.019577
Colorectal Adenocarcinoma	Diploid	0.022252
Colorectal Adenocarcinoma	Diploid	0.018254
Colorectal Adenocarcinoma	Diploid	0.018259
Colorectal Adenocarcinoma	Diploid	0.020896
Colorectal Adenocarcinoma	Diploid	0.016631
Colorectal Adenocarcinoma	Diploid	0.022447
Colorectal Adenocarcinoma	Diploid	0.023176
Colorectal Adenocarcinoma	Diploid	0.017451
Colorectal Adenocarcinoma	Diploid	0.017803
Colorectal Adenocarcinoma	Diploid	0.017083
Colorectal Adenocarcinoma	Diploid	0.020169
Colorectal Adenocarcinoma	Diploid	0.020474
Colorectal Adenocarcinoma	Diploid	0.021137
Colorectal Adenocarcinoma	Diploid	0.016738
Colorectal Adenocarcinoma	Diploid	0.019968
Colorectal Adenocarcinoma	Diploid	0.021101
Colorectal Adenocarcinoma	Diploid	0.019582
Colorectal Adenocarcinoma	Diploid	0.023101
Colorectal Adenocarcinoma	Diploid	0.019559
Colorectal Adenocarcinoma	Diploid	0.018748
Colorectal Adenocarcinoma	Diploid	0.019682
Colorectal Adenocarcinoma	Diploid	0.018932
Colorectal Adenocarcinoma	Diploid	0.022629
Colorectal Adenocarcinoma	Diploid	0.020189
Colorectal Adenocarcinoma	Gain	0.019425
Colorectal Adenocarcinoma	Gain	0.019453
Colorectal Adenocarcinoma	Gain	0.016555
Colorectal Adenocarcinoma	Gain	0.017385
Colorectal Adenocarcinoma	Gain	0.019037
Colorectal Adenocarcinoma	Gain	0.01892
Colorectal Adenocarcinoma	Gain	0.020199
Colorectal Adenocarcinoma	Gain	0.017012
Colorectal Adenocarcinoma	Gain	0.02124
Colorectal Adenocarcinoma	Gain	0.027778
Colorectal Adenocarcinoma	Gain	0.01979
Colorectal Adenocarcinoma	Gain	0.020062
Colorectal Adenocarcinoma	Gain	0.021803
Colorectal Adenocarcinoma	Gain	0.019293
Colorectal Adenocarcinoma	Gain	0.018699
Colorectal Adenocarcinoma	Gain	0.017632
Colorectal Adenocarcinoma	Gain	0.017149
Colorectal Adenocarcinoma	Gain	0.023726
Colorectal Adenocarcinoma	Gain	0.020459
Colorectal Adenocarcinoma	Gain	0.019043
Colorectal Adenocarcinoma	Gain	0.016727
Colorectal Adenocarcinoma	Gain	0.023378
Colorectal Adenocarcinoma	Gain	0.01629
Colorectal Adenocarcinoma	Gain	0.024114
Colorectal Adenocarcinoma	Gain	0.017704
Colorectal Adenocarcinoma	Gain	0.017342
Colorectal Adenocarcinoma	Gain	0.021491
Colorectal Adenocarcinoma	Gain	0.018269
Colorectal Adenocarcinoma	Gain	0.022004
Colorectal Adenocarcinoma	Gain	0.016585
Colorectal Adenocarcinoma	Gain	0.017158
Colorectal Adenocarcinoma	Gain	0.016439
Colorectal Adenocarcinoma	Gain	0.020648
Colorectal Adenocarcinoma	Gain	0.019196
Colorectal Adenocarcinoma	Gain	0.020404
Colorectal Adenocarcinoma	Gain	0.017984
Colorectal Adenocarcinoma	Gain	0.018878
Colorectal Adenocarcinoma	Gain	0.019758
Colorectal Adenocarcinoma	Gain	0.019139
Colorectal Adenocarcinoma	Gain	0.017489
Colorectal Adenocarcinoma	Gain	0.01706
Colorectal Adenocarcinoma	Gain	0.01634
Colorectal Adenocarcinoma	Gain	0.018551
Colorectal Adenocarcinoma	Gain	0.016116
Colorectal Adenocarcinoma	Gain	0.019154
Colorectal Adenocarcinoma	Gain	0.021546
Colorectal Adenocarcinoma	Gain	0.02009
Colorectal Adenocarcinoma	Gain	0.020738
Colorectal Adenocarcinoma	Gain	0.01889
Colorectal Adenocarcinoma	Gain	0.018953
Colorectal Adenocarcinoma	Gain	0.017839
Colorectal Adenocarcinoma	Gain	0.01673
Colorectal Adenocarcinoma	Gain	0.020159
Colorectal Adenocarcinoma	Gain	0.018054
Colorectal Adenocarcinoma	Gain	0.016059
Colorectal Adenocarcinoma	Gain	0.016463
Colorectal Adenocarcinoma	Gain	0.014357
Colorectal Adenocarcinoma	Gain	0.016611
Colorectal Adenocarcinoma	Gain	0.018819
Colorectal Adenocarcinoma	Gain	0.014794
Colorectal Adenocarcinoma	Gain	0.014618
Colorectal Adenocarcinoma	Gain	0.019786
Colorectal Adenocarcinoma	Gain	0.01898
Colorectal Adenocarcinoma	Gain	0.018391
Colorectal Adenocarcinoma	Gain	0.016329
Colorectal Adenocarcinoma	Gain	0.015605
Colorectal Adenocarcinoma	Gain	0.016171
Colorectal Adenocarcinoma	Gain	0.017813
Colorectal Adenocarcinoma	Gain	0.017323
Colorectal Adenocarcinoma	Gain	0.018324
Colorectal Adenocarcinoma	Gain	0.018119
Colorectal Adenocarcinoma	Gain	0.018938
Colorectal Adenocarcinoma	Gain	0.020012
Colorectal Adenocarcinoma	Gain	0.018127
Colorectal Adenocarcinoma	Gain	0.017627
Colorectal Adenocarcinoma	Gain	0.018531
Colorectal Adenocarcinoma	Gain	0.01298
Colorectal Adenocarcinoma	Gain	0.017449
Colorectal Adenocarcinoma	Gain	0.01808
Colorectal Adenocarcinoma	Gain	0.023177
Colorectal Adenocarcinoma	Gain	0.017627
Colorectal Adenocarcinoma	Gain	0.019343
Colorectal Adenocarcinoma	Gain	0.023892
Colorectal Adenocarcinoma	Gain	0.014998
Colorectal Adenocarcinoma	Gain	0.018909
Colorectal Adenocarcinoma	Gain	0.017866
Colorectal Adenocarcinoma	Gain	0.020507
Colorectal Adenocarcinoma	Gain	0.0175
Colorectal Adenocarcinoma	Gain	0.018594
Colorectal Adenocarcinoma	Gain	0.019071
Colorectal Adenocarcinoma	Gain	0.017863
Colorectal Adenocarcinoma	Gain	0.026425
Colorectal Adenocarcinoma	Gain	0.016003
Colorectal Adenocarcinoma	Gain	0.017451
Colorectal Adenocarcinoma	Gain	0.016843
Colorectal Adenocarcinoma	Gain	0.016281
Colorectal Adenocarcinoma	Gain	0.020257
Colorectal Adenocarcinoma	Gain	0.018643
Colorectal Adenocarcinoma	Gain	0.020278
Colorectal Adenocarcinoma	Gain	0.015495
Colorectal Adenocarcinoma	Gain	0.015716
Colorectal Adenocarcinoma	Gain	0.018619
Colorectal Adenocarcinoma	Gain	0.018824
Colorectal Adenocarcinoma	Gain	0.018441
Colorectal Adenocarcinoma	Gain	0.015538
Colorectal Adenocarcinoma	Gain	0.018195
Colorectal Adenocarcinoma	Gain	0.018366
Colorectal Adenocarcinoma	Gain	0.01668
Colorectal Adenocarcinoma	Gain	0.018003
Colorectal Adenocarcinoma	Gain	0.017692
Colorectal Adenocarcinoma	Gain	0.016377
Colorectal Adenocarcinoma	Gain	0.019271
Colorectal Adenocarcinoma	Gain	0.019364
Colorectal Adenocarcinoma	Gain	0.01871
Colorectal Adenocarcinoma	Gain	0.019613
Colorectal Adenocarcinoma	Gain	0.018439
Colorectal Adenocarcinoma	Gain	0.01829
Colorectal Adenocarcinoma	Gain	0.018514
Colorectal Adenocarcinoma	Gain	0.015685
Colorectal Adenocarcinoma	Gain	0.014516
Colorectal Adenocarcinoma	Gain	0.019966
Colorectal Adenocarcinoma	Gain	0.019615
Colorectal Adenocarcinoma	Gain	0.017054
Colorectal Adenocarcinoma	Gain	0.019184
Colorectal Adenocarcinoma	Gain	0.017965
Colorectal Adenocarcinoma	Gain	0.016747
Colorectal Adenocarcinoma	Gain	0.021406
Colorectal Adenocarcinoma	Gain	0.021007
Colorectal Adenocarcinoma	Gain	0.020006
Colorectal Adenocarcinoma	Gain	0.021725
Colorectal Adenocarcinoma	Gain	0.023409
Colorectal Adenocarcinoma	Gain	0.021849
Colorectal Adenocarcinoma	Gain	0.018932
Colorectal Adenocarcinoma	Gain	0.01766
Colorectal Adenocarcinoma	Gain	0.021718
Colorectal Adenocarcinoma	Gain	0.0168
Colorectal Adenocarcinoma	Gain	0.022214
Colorectal Adenocarcinoma	Gain	0.018734
Colorectal Adenocarcinoma	Gain	0.017956
Colorectal Adenocarcinoma	Gain	0.016932
Colorectal Adenocarcinoma	Gain	0.018327
Colorectal Adenocarcinoma	Gain	0.013453
Colorectal Adenocarcinoma	Gain	0.014819
Colorectal Adenocarcinoma	Gain	0.015239
Colorectal Adenocarcinoma	Gain	0.016769
Colorectal Adenocarcinoma	Gain	0.017882
Colorectal Adenocarcinoma	Gain	0.01599
Colorectal Adenocarcinoma	Gain	0.014642
Colorectal Adenocarcinoma	Gain	0.016879
Colorectal Adenocarcinoma	Gain	0.019389
Colorectal Adenocarcinoma	Gain	0.016816
Colorectal Adenocarcinoma	Gain	0.015108
Colorectal Adenocarcinoma	Gain	0.020498
Colorectal Adenocarcinoma	Gain	0.013969
Colorectal Adenocarcinoma	Gain	0.018033
Colorectal Adenocarcinoma	Gain	0.019038
Colorectal Adenocarcinoma	Gain	0.015514
Colorectal Adenocarcinoma	Gain	0.018283
Colorectal Adenocarcinoma	Gain	0.015841
Colorectal Adenocarcinoma	Gain	0.015653
Colorectal Adenocarcinoma	Gain	0.017138
Colorectal Adenocarcinoma	Gain	0.019187
Colorectal Adenocarcinoma	Gain	0.016347
Colorectal Adenocarcinoma	Gain	0.015996
Colorectal Adenocarcinoma	Gain	0.019824
Colorectal Adenocarcinoma	Gain	0.018964
Colorectal Adenocarcinoma	Gain	0.017566
Colorectal Adenocarcinoma	Gain	0.021523
Colorectal Adenocarcinoma	Gain	0.018522
Colorectal Adenocarcinoma	Gain	0.01738
Colorectal Adenocarcinoma	Gain	0.019802
Colorectal Adenocarcinoma	Gain	0.019995
Colorectal Adenocarcinoma	Gain	0.01757
Colorectal Adenocarcinoma	Gain	0.017134
Colorectal Adenocarcinoma	Gain	0.020719
Colorectal Adenocarcinoma	Gain	0.018043
Colorectal Adenocarcinoma	Gain	0.017797
Colorectal Adenocarcinoma	Gain	0.018176
Colorectal Adenocarcinoma	Gain	0.017873
Colorectal Adenocarcinoma	Gain	0.013272
Colorectal Adenocarcinoma	Gain	0.017151
Colorectal Adenocarcinoma	Gain	0.019204
Colorectal Adenocarcinoma	Gain	0.01741
Colorectal Adenocarcinoma	Gain	0.016178
Colorectal Adenocarcinoma	Gain	0.014791
Colorectal Adenocarcinoma	Gain	0.016889
Colorectal Adenocarcinoma	Gain	0.017182
Colorectal Adenocarcinoma	Gain	0.017961
Colorectal Adenocarcinoma	Gain	0.01437
Colorectal Adenocarcinoma	Gain	0.017872
Colorectal Adenocarcinoma	Gain	0.017722
Colorectal Adenocarcinoma	Gain	0.019418
Colorectal Adenocarcinoma	Gain	0.019553
Colorectal Adenocarcinoma	Gain	0.017864
Colorectal Adenocarcinoma	Gain	0.020259
Colorectal Adenocarcinoma	Gain	0.017912
Colorectal Adenocarcinoma	Gain	0.0184
Colorectal Adenocarcinoma	Gain	0.020224
Colorectal Adenocarcinoma	Gain	0.018885
Colorectal Adenocarcinoma	Gain	0.02154
Colorectal Adenocarcinoma	Gain	0.019396
Colorectal Adenocarcinoma	Gain	0.01678
Colorectal Adenocarcinoma	Gain	0.016905
Colorectal Adenocarcinoma	Gain	0.022533
Colorectal Adenocarcinoma	Gain	0.01838
Colorectal Adenocarcinoma	Gain	0.021788
Head and Neck Squamous Cell Carcinoma	Deep Deletion	0.015936
Head and Neck Squamous Cell Carcinoma	Deep Deletion	0.019408
Head and Neck Squamous Cell Carcinoma	Deep Deletion	0.031023
Head and Neck Squamous Cell Carcinoma	Deep Deletion	0.024675
Head and Neck Squamous Cell Carcinoma	Deep Deletion	0.027844
Head and Neck Squamous Cell Carcinoma	Deep Deletion	0.02425
Head and Neck Squamous Cell Carcinoma	Shallow Deletion	0.020975
Head and Neck Squamous Cell Carcinoma	Shallow Deletion	0.023882
Head and Neck Squamous Cell Carcinoma	Shallow Deletion	0.025468
Head and Neck Squamous Cell Carcinoma	Shallow Deletion	0.020626
Head and Neck Squamous Cell Carcinoma	Shallow Deletion	0.017948
Head and Neck Squamous Cell Carcinoma	Shallow Deletion	0.022034
Head and Neck Squamous Cell Carcinoma	Shallow Deletion	0.022075
Head and Neck Squamous Cell Carcinoma	Shallow Deletion	0.024255
Head and Neck Squamous Cell Carcinoma	Shallow Deletion	0.020725
Head and Neck Squamous Cell Carcinoma	Shallow Deletion	0.020635
Head and Neck Squamous Cell Carcinoma	Shallow Deletion	0.021569
Head and Neck Squamous Cell Carcinoma	Shallow Deletion	0.021639
Head and Neck Squamous Cell Carcinoma	Shallow Deletion	0.017373
Head and Neck Squamous Cell Carcinoma	Shallow Deletion	0.02282
Head and Neck Squamous Cell Carcinoma	Shallow Deletion	0.024945
Head and Neck Squamous Cell Carcinoma	Shallow Deletion	0.025876
Head and Neck Squamous Cell Carcinoma	Shallow Deletion	0.024399
Head and Neck Squamous Cell Carcinoma	Shallow Deletion	0.022971
Head and Neck Squamous Cell Carcinoma	Shallow Deletion	0.020484
Head and Neck Squamous Cell Carcinoma	Shallow Deletion	0.025063
Head and Neck Squamous Cell Carcinoma	Shallow Deletion	0.017958
Head and Neck Squamous Cell Carcinoma	Shallow Deletion	0.024971
Head and Neck Squamous Cell Carcinoma	Shallow Deletion	0.022821
Head and Neck Squamous Cell Carcinoma	Shallow Deletion	0.022847
Head and Neck Squamous Cell Carcinoma	Shallow Deletion	0.021181
Head and Neck Squamous Cell Carcinoma	Shallow Deletion	0.022398
Head and Neck Squamous Cell Carcinoma	Shallow Deletion	0.022621
Head and Neck Squamous Cell Carcinoma	Shallow Deletion	0.020392
Head and Neck Squamous Cell Carcinoma	Shallow Deletion	0.024154
Head and Neck Squamous Cell Carcinoma	Shallow Deletion	0.021902
Head and Neck Squamous Cell Carcinoma	Shallow Deletion	0.01903
Head and Neck Squamous Cell Carcinoma	Shallow Deletion	0.02101
Head and Neck Squamous Cell Carcinoma	Shallow Deletion	0.017619
Head and Neck Squamous Cell Carcinoma	Shallow Deletion	0.021505
Head and Neck Squamous Cell Carcinoma	Shallow Deletion	0.020842
Head and Neck Squamous Cell Carcinoma	Shallow Deletion	0.026193
Head and Neck Squamous Cell Carcinoma	Shallow Deletion	0.020724
Head and Neck Squamous Cell Carcinoma	Shallow Deletion	0.020212
Head and Neck Squamous Cell Carcinoma	Shallow Deletion	0.018602
Head and Neck Squamous Cell Carcinoma	Shallow Deletion	0.024851
Head and Neck Squamous Cell Carcinoma	Shallow Deletion	0.020953
Head and Neck Squamous Cell Carcinoma	Shallow Deletion	0.020121
Head and Neck Squamous Cell Carcinoma	Shallow Deletion	0.016978
Head and Neck Squamous Cell Carcinoma	Shallow Deletion	0.020723
Head and Neck Squamous Cell Carcinoma	Shallow Deletion	0.020135
Head and Neck Squamous Cell Carcinoma	Shallow Deletion	0.024105
Head and Neck Squamous Cell Carcinoma	Shallow Deletion	0.026072
Head and Neck Squamous Cell Carcinoma	Shallow Deletion	0.022475
Head and Neck Squamous Cell Carcinoma	Shallow Deletion	0.023767
Head and Neck Squamous Cell Carcinoma	Shallow Deletion	0.017626
Head and Neck Squamous Cell Carcinoma	Shallow Deletion	0.024955
Head and Neck Squamous Cell Carcinoma	Shallow Deletion	0.020834
Head and Neck Squamous Cell Carcinoma	Shallow Deletion	0.019141
Head and Neck Squamous Cell Carcinoma	Shallow Deletion	0.017933
Head and Neck Squamous Cell Carcinoma	Shallow Deletion	0.019639
Head and Neck Squamous Cell Carcinoma	Shallow Deletion	0.021922
Head and Neck Squamous Cell Carcinoma	Shallow Deletion	0.020916
Head and Neck Squamous Cell Carcinoma	Shallow Deletion	0.027646
Head and Neck Squamous Cell Carcinoma	Shallow Deletion	0.021925
Head and Neck Squamous Cell Carcinoma	Shallow Deletion	0.025558
Head and Neck Squamous Cell Carcinoma	Shallow Deletion	0.020796
Head and Neck Squamous Cell Carcinoma	Shallow Deletion	0.022249
Head and Neck Squamous Cell Carcinoma	Shallow Deletion	0.019518
Head and Neck Squamous Cell Carcinoma	Shallow Deletion	0.021732
Head and Neck Squamous Cell Carcinoma	Shallow Deletion	0.019427
Head and Neck Squamous Cell Carcinoma	Shallow Deletion	0.018592
Head and Neck Squamous Cell Carcinoma	Shallow Deletion	0.018919
Head and Neck Squamous Cell Carcinoma	Shallow Deletion	0.020067
Head and Neck Squamous Cell Carcinoma	Shallow Deletion	0.022716
Head and Neck Squamous Cell Carcinoma	Shallow Deletion	0.022462
Head and Neck Squamous Cell Carcinoma	Shallow Deletion	0.019613
Head and Neck Squamous Cell Carcinoma	Shallow Deletion	0.024388
Head and Neck Squamous Cell Carcinoma	Shallow Deletion	0.020219
Head and Neck Squamous Cell Carcinoma	Shallow Deletion	0.023602
Head and Neck Squamous Cell Carcinoma	Shallow Deletion	0.022043
Head and Neck Squamous Cell Carcinoma	Shallow Deletion	0.02292
Head and Neck Squamous Cell Carcinoma	Shallow Deletion	0.021034
Head and Neck Squamous Cell Carcinoma	Shallow Deletion	0.022298
Head and Neck Squamous Cell Carcinoma	Shallow Deletion	0.024521
Head and Neck Squamous Cell Carcinoma	Shallow Deletion	0.021152
Head and Neck Squamous Cell Carcinoma	Shallow Deletion	0.022931
Head and Neck Squamous Cell Carcinoma	Shallow Deletion	0.018524
Head and Neck Squamous Cell Carcinoma	Shallow Deletion	0.021262
Head and Neck Squamous Cell Carcinoma	Shallow Deletion	0.01915
Head and Neck Squamous Cell Carcinoma	Shallow Deletion	0.025094
Head and Neck Squamous Cell Carcinoma	Shallow Deletion	0.023737
Head and Neck Squamous Cell Carcinoma	Shallow Deletion	0.019705
Head and Neck Squamous Cell Carcinoma	Shallow Deletion	0.019928
Head and Neck Squamous Cell Carcinoma	Shallow Deletion	0.018335
Head and Neck Squamous Cell Carcinoma	Shallow Deletion	0.024048
Head and Neck Squamous Cell Carcinoma	Shallow Deletion	0.023274
Head and Neck Squamous Cell Carcinoma	Shallow Deletion	0.022312
Head and Neck Squamous Cell Carcinoma	Shallow Deletion	0.023415
Head and Neck Squamous Cell Carcinoma	Shallow Deletion	0.029867
Head and Neck Squamous Cell Carcinoma	Shallow Deletion	0.020998
Head and Neck Squamous Cell Carcinoma	Shallow Deletion	0.021539
Head and Neck Squamous Cell Carcinoma	Shallow Deletion	0.023803
Head and Neck Squamous Cell Carcinoma	Shallow Deletion	0.018569
Head and Neck Squamous Cell Carcinoma	Shallow Deletion	0.018556
Head and Neck Squamous Cell Carcinoma	Shallow Deletion	0.023582
Head and Neck Squamous Cell Carcinoma	Shallow Deletion	0.022402
Head and Neck Squamous Cell Carcinoma	Shallow Deletion	0.021458
Head and Neck Squamous Cell Carcinoma	Shallow Deletion	0.026137
Head and Neck Squamous Cell Carcinoma	Shallow Deletion	0.024162
Head and Neck Squamous Cell Carcinoma	Shallow Deletion	0.020943
Head and Neck Squamous Cell Carcinoma	Shallow Deletion	0.021931
Head and Neck Squamous Cell Carcinoma	Shallow Deletion	0.024867
Head and Neck Squamous Cell Carcinoma	Shallow Deletion	0.02627
Head and Neck Squamous Cell Carcinoma	Shallow Deletion	0.018348
Head and Neck Squamous Cell Carcinoma	Shallow Deletion	0.021137
Head and Neck Squamous Cell Carcinoma	Shallow Deletion	0.023972
Head and Neck Squamous Cell Carcinoma	Shallow Deletion	0.021147
Head and Neck Squamous Cell Carcinoma	Shallow Deletion	0.024028
Head and Neck Squamous Cell Carcinoma	Shallow Deletion	0.02052
Head and Neck Squamous Cell Carcinoma	Shallow Deletion	0.020952
Head and Neck Squamous Cell Carcinoma	Shallow Deletion	0.025263
Head and Neck Squamous Cell Carcinoma	Shallow Deletion	0.022786
Head and Neck Squamous Cell Carcinoma	Shallow Deletion	0.025065
Head and Neck Squamous Cell Carcinoma	Diploid	0.018698
Head and Neck Squamous Cell Carcinoma	Diploid	0.019027
Head and Neck Squamous Cell Carcinoma	Diploid	0.017621
Head and Neck Squamous Cell Carcinoma	Diploid	0.018672
Head and Neck Squamous Cell Carcinoma	Diploid	0.02193
Head and Neck Squamous Cell Carcinoma	Diploid	0.019789
Head and Neck Squamous Cell Carcinoma	Diploid	0.020504
Head and Neck Squamous Cell Carcinoma	Diploid	0.021196
Head and Neck Squamous Cell Carcinoma	Diploid	0.020679
Head and Neck Squamous Cell Carcinoma	Diploid	0.017426
Head and Neck Squamous Cell Carcinoma	Diploid	0.018197
Head and Neck Squamous Cell Carcinoma	Diploid	0.020313
Head and Neck Squamous Cell Carcinoma	Diploid	0.021746
Head and Neck Squamous Cell Carcinoma	Diploid	0.02133
Head and Neck Squamous Cell Carcinoma	Diploid	0.028228
Head and Neck Squamous Cell Carcinoma	Diploid	0.020894
Head and Neck Squamous Cell Carcinoma	Diploid	0.024296
Head and Neck Squamous Cell Carcinoma	Diploid	0.017351
Head and Neck Squamous Cell Carcinoma	Diploid	0.021658
Head and Neck Squamous Cell Carcinoma	Diploid	0.019167
Head and Neck Squamous Cell Carcinoma	Diploid	0.018531
Head and Neck Squamous Cell Carcinoma	Diploid	0.016222
Head and Neck Squamous Cell Carcinoma	Diploid	0.020439
Head and Neck Squamous Cell Carcinoma	Diploid	0.019939
Head and Neck Squamous Cell Carcinoma	Diploid	0.019665
Head and Neck Squamous Cell Carcinoma	Diploid	0.020546
Head and Neck Squamous Cell Carcinoma	Diploid	0.018535
Head and Neck Squamous Cell Carcinoma	Diploid	0.021006
Head and Neck Squamous Cell Carcinoma	Diploid	0.023068
Head and Neck Squamous Cell Carcinoma	Diploid	0.018729
Head and Neck Squamous Cell Carcinoma	Diploid	0.016408
Head and Neck Squamous Cell Carcinoma	Diploid	0.018977
Head and Neck Squamous Cell Carcinoma	Diploid	0.018849
Head and Neck Squamous Cell Carcinoma	Diploid	0.01877
Head and Neck Squamous Cell Carcinoma	Diploid	0.02188
Head and Neck Squamous Cell Carcinoma	Diploid	0.015109
Head and Neck Squamous Cell Carcinoma	Diploid	0.023496
Head and Neck Squamous Cell Carcinoma	Diploid	0.017407
Head and Neck Squamous Cell Carcinoma	Diploid	0.01681
Head and Neck Squamous Cell Carcinoma	Diploid	0.019045
Head and Neck Squamous Cell Carcinoma	Diploid	0.021861
Head and Neck Squamous Cell Carcinoma	Diploid	0.018834
Head and Neck Squamous Cell Carcinoma	Diploid	0.026049
Head and Neck Squamous Cell Carcinoma	Diploid	0.020406
Head and Neck Squamous Cell Carcinoma	Diploid	0.019399
Head and Neck Squamous Cell Carcinoma	Diploid	0.018914
Head and Neck Squamous Cell Carcinoma	Diploid	0.019902
Head and Neck Squamous Cell Carcinoma	Diploid	0.022852
Head and Neck Squamous Cell Carcinoma	Diploid	0.023401
Head and Neck Squamous Cell Carcinoma	Diploid	0.022668
Head and Neck Squamous Cell Carcinoma	Diploid	0.016229
Head and Neck Squamous Cell Carcinoma	Diploid	0.019767
Head and Neck Squamous Cell Carcinoma	Diploid	0.019436
Head and Neck Squamous Cell Carcinoma	Diploid	0.019526
Head and Neck Squamous Cell Carcinoma	Diploid	0.018285
Head and Neck Squamous Cell Carcinoma	Diploid	0.018711
Head and Neck Squamous Cell Carcinoma	Diploid	0.021729
Head and Neck Squamous Cell Carcinoma	Diploid	0.018558
Head and Neck Squamous Cell Carcinoma	Diploid	0.020778
Head and Neck Squamous Cell Carcinoma	Diploid	0.020216
Head and Neck Squamous Cell Carcinoma	Diploid	0.020632
Head and Neck Squamous Cell Carcinoma	Diploid	0.019842
Head and Neck Squamous Cell Carcinoma	Diploid	0.023086
Head and Neck Squamous Cell Carcinoma	Diploid	0.017047
Head and Neck Squamous Cell Carcinoma	Diploid	0.025559
Head and Neck Squamous Cell Carcinoma	Diploid	0.023059
Head and Neck Squamous Cell Carcinoma	Diploid	0.025599
Head and Neck Squamous Cell Carcinoma	Diploid	0.020953
Head and Neck Squamous Cell Carcinoma	Diploid	0.020478
Head and Neck Squamous Cell Carcinoma	Diploid	0.019748
Head and Neck Squamous Cell Carcinoma	Diploid	0.022335
Head and Neck Squamous Cell Carcinoma	Diploid	0.018738
Head and Neck Squamous Cell Carcinoma	Diploid	0.021409
Head and Neck Squamous Cell Carcinoma	Diploid	0.016995
Head and Neck Squamous Cell Carcinoma	Diploid	0.018102
Head and Neck Squamous Cell Carcinoma	Diploid	0.023463
Head and Neck Squamous Cell Carcinoma	Diploid	0.021301
Head and Neck Squamous Cell Carcinoma	Diploid	0.022151
Head and Neck Squamous Cell Carcinoma	Diploid	0.020035
Head and Neck Squamous Cell Carcinoma	Diploid	0.018348
Head and Neck Squamous Cell Carcinoma	Diploid	0.015872
Head and Neck Squamous Cell Carcinoma	Diploid	0.018147
Head and Neck Squamous Cell Carcinoma	Diploid	0.018839
Head and Neck Squamous Cell Carcinoma	Diploid	0.019359
Head and Neck Squamous Cell Carcinoma	Diploid	0.021768
Head and Neck Squamous Cell Carcinoma	Diploid	0.020145
Head and Neck Squamous Cell Carcinoma	Diploid	0.019135
Head and Neck Squamous Cell Carcinoma	Diploid	0.021342
Head and Neck Squamous Cell Carcinoma	Diploid	0.019646
Head and Neck Squamous Cell Carcinoma	Diploid	0.020166
Head and Neck Squamous Cell Carcinoma	Diploid	0.025463
Head and Neck Squamous Cell Carcinoma	Diploid	0.01992
Head and Neck Squamous Cell Carcinoma	Diploid	0.022989
Head and Neck Squamous Cell Carcinoma	Diploid	0.019639
Head and Neck Squamous Cell Carcinoma	Diploid	0.022059
Head and Neck Squamous Cell Carcinoma	Diploid	0.017932
Head and Neck Squamous Cell Carcinoma	Diploid	0.016927
Head and Neck Squamous Cell Carcinoma	Diploid	0.023645
Head and Neck Squamous Cell Carcinoma	Diploid	0.02127
Head and Neck Squamous Cell Carcinoma	Diploid	0.028012
Head and Neck Squamous Cell Carcinoma	Diploid	0.022722
Head and Neck Squamous Cell Carcinoma	Diploid	0.021692
Head and Neck Squamous Cell Carcinoma	Diploid	0.025146
Head and Neck Squamous Cell Carcinoma	Diploid	0.018665
Head and Neck Squamous Cell Carcinoma	Diploid	0.021067
Head and Neck Squamous Cell Carcinoma	Diploid	0.020171
Head and Neck Squamous Cell Carcinoma	Diploid	0.022343
Head and Neck Squamous Cell Carcinoma	Diploid	0.028519
Head and Neck Squamous Cell Carcinoma	Diploid	0.018827
Head and Neck Squamous Cell Carcinoma	Diploid	0.019059
Head and Neck Squamous Cell Carcinoma	Diploid	0.023176
Head and Neck Squamous Cell Carcinoma	Diploid	0.016988
Head and Neck Squamous Cell Carcinoma	Diploid	0.016327
Head and Neck Squamous Cell Carcinoma	Diploid	0.017903
Head and Neck Squamous Cell Carcinoma	Diploid	0.017091
Head and Neck Squamous Cell Carcinoma	Diploid	0.019209
Head and Neck Squamous Cell Carcinoma	Diploid	0.023552
Head and Neck Squamous Cell Carcinoma	Diploid	0.019789
Head and Neck Squamous Cell Carcinoma	Diploid	0.019054
Head and Neck Squamous Cell Carcinoma	Diploid	0.017287
Head and Neck Squamous Cell Carcinoma	Diploid	0.019662
Head and Neck Squamous Cell Carcinoma	Diploid	0.018256
Head and Neck Squamous Cell Carcinoma	Diploid	0.016307
Head and Neck Squamous Cell Carcinoma	Diploid	0.017306
Head and Neck Squamous Cell Carcinoma	Diploid	0.016917
Head and Neck Squamous Cell Carcinoma	Diploid	0.01808
Head and Neck Squamous Cell Carcinoma	Diploid	0.017072
Head and Neck Squamous Cell Carcinoma	Diploid	0.020994
Head and Neck Squamous Cell Carcinoma	Diploid	0.018676
Head and Neck Squamous Cell Carcinoma	Diploid	0.016839
Head and Neck Squamous Cell Carcinoma	Diploid	0.016804
Head and Neck Squamous Cell Carcinoma	Diploid	0.016092
Head and Neck Squamous Cell Carcinoma	Diploid	0.019167
Head and Neck Squamous Cell Carcinoma	Diploid	0.020195
Head and Neck Squamous Cell Carcinoma	Diploid	0.02092
Head and Neck Squamous Cell Carcinoma	Diploid	0.017056
Head and Neck Squamous Cell Carcinoma	Diploid	0.01933
Head and Neck Squamous Cell Carcinoma	Diploid	0.01731
Head and Neck Squamous Cell Carcinoma	Diploid	0.021534
Head and Neck Squamous Cell Carcinoma	Diploid	0.023948
Head and Neck Squamous Cell Carcinoma	Diploid	0.017567
Head and Neck Squamous Cell Carcinoma	Diploid	0.019257
Head and Neck Squamous Cell Carcinoma	Diploid	0.018253
Head and Neck Squamous Cell Carcinoma	Diploid	0.018929
Head and Neck Squamous Cell Carcinoma	Diploid	0.022495
Head and Neck Squamous Cell Carcinoma	Diploid	0.019853
Head and Neck Squamous Cell Carcinoma	Diploid	0.018118
Head and Neck Squamous Cell Carcinoma	Diploid	0.021479
Head and Neck Squamous Cell Carcinoma	Diploid	0.018391
Head and Neck Squamous Cell Carcinoma	Diploid	0.016344
Head and Neck Squamous Cell Carcinoma	Diploid	0.017737
Head and Neck Squamous Cell Carcinoma	Diploid	0.02113
Head and Neck Squamous Cell Carcinoma	Diploid	0.020284
Head and Neck Squamous Cell Carcinoma	Diploid	0.01988
Head and Neck Squamous Cell Carcinoma	Diploid	0.018366
Head and Neck Squamous Cell Carcinoma	Diploid	0.019576
Head and Neck Squamous Cell Carcinoma	Diploid	0.020703
Head and Neck Squamous Cell Carcinoma	Diploid	0.017752
Head and Neck Squamous Cell Carcinoma	Diploid	0.015068
Head and Neck Squamous Cell Carcinoma	Diploid	0.017566
Head and Neck Squamous Cell Carcinoma	Diploid	0.020861
Head and Neck Squamous Cell Carcinoma	Diploid	0.016719
Head and Neck Squamous Cell Carcinoma	Diploid	0.016948
Head and Neck Squamous Cell Carcinoma	Diploid	0.01545
Head and Neck Squamous Cell Carcinoma	Diploid	0.017433
Head and Neck Squamous Cell Carcinoma	Diploid	0.017807
Head and Neck Squamous Cell Carcinoma	Diploid	0.017253
Head and Neck Squamous Cell Carcinoma	Diploid	0.016038
Head and Neck Squamous Cell Carcinoma	Diploid	0.016842
Head and Neck Squamous Cell Carcinoma	Diploid	0.016458
Head and Neck Squamous Cell Carcinoma	Diploid	0.019497
Head and Neck Squamous Cell Carcinoma	Diploid	0.015603
Head and Neck Squamous Cell Carcinoma	Diploid	0.016479
Head and Neck Squamous Cell Carcinoma	Diploid	0.017792
Head and Neck Squamous Cell Carcinoma	Diploid	0.015583
Head and Neck Squamous Cell Carcinoma	Diploid	0.018365
Head and Neck Squamous Cell Carcinoma	Diploid	0.016702
Head and Neck Squamous Cell Carcinoma	Diploid	0.016145
Head and Neck Squamous Cell Carcinoma	Diploid	0.020123
Head and Neck Squamous Cell Carcinoma	Diploid	0.019337
Head and Neck Squamous Cell Carcinoma	Diploid	0.017949
Head and Neck Squamous Cell Carcinoma	Diploid	0.015979
Head and Neck Squamous Cell Carcinoma	Diploid	0.016318
Head and Neck Squamous Cell Carcinoma	Diploid	0.020446
Head and Neck Squamous Cell Carcinoma	Diploid	0.018275
Head and Neck Squamous Cell Carcinoma	Diploid	0.020562
Head and Neck Squamous Cell Carcinoma	Diploid	0.020411
Head and Neck Squamous Cell Carcinoma	Diploid	0.022126
Head and Neck Squamous Cell Carcinoma	Diploid	0.019186
Head and Neck Squamous Cell Carcinoma	Diploid	0.018167
Head and Neck Squamous Cell Carcinoma	Diploid	0.021271
Head and Neck Squamous Cell Carcinoma	Diploid	0.021781
Head and Neck Squamous Cell Carcinoma	Diploid	0.018498
Head and Neck Squamous Cell Carcinoma	Diploid	0.020875
Head and Neck Squamous Cell Carcinoma	Diploid	0.017513
Head and Neck Squamous Cell Carcinoma	Diploid	0.018975
Head and Neck Squamous Cell Carcinoma	Diploid	0.019322
Head and Neck Squamous Cell Carcinoma	Diploid	0.025288
Head and Neck Squamous Cell Carcinoma	Diploid	0.022199
Head and Neck Squamous Cell Carcinoma	Diploid	0.022407
Head and Neck Squamous Cell Carcinoma	Diploid	0.02331
Head and Neck Squamous Cell Carcinoma	Diploid	0.018555
Head and Neck Squamous Cell Carcinoma	Diploid	0.019058
Head and Neck Squamous Cell Carcinoma	Diploid	0.021055
Head and Neck Squamous Cell Carcinoma	Diploid	0.018108
Head and Neck Squamous Cell Carcinoma	Diploid	0.026155
Head and Neck Squamous Cell Carcinoma	Diploid	0.024837
Head and Neck Squamous Cell Carcinoma	Diploid	0.019054
Head and Neck Squamous Cell Carcinoma	Diploid	0.017259
Head and Neck Squamous Cell Carcinoma	Diploid	0.021799
Head and Neck Squamous Cell Carcinoma	Diploid	0.022091
Head and Neck Squamous Cell Carcinoma	Diploid	0.018272
Head and Neck Squamous Cell Carcinoma	Diploid	0.018661
Head and Neck Squamous Cell Carcinoma	Diploid	0.017586
Head and Neck Squamous Cell Carcinoma	Diploid	0.022013
Head and Neck Squamous Cell Carcinoma	Diploid	0.016742
Head and Neck Squamous Cell Carcinoma	Diploid	0.017289
Head and Neck Squamous Cell Carcinoma	Diploid	0.025635
Head and Neck Squamous Cell Carcinoma	Diploid	0.0199
Head and Neck Squamous Cell Carcinoma	Diploid	0.022158
Head and Neck Squamous Cell Carcinoma	Diploid	0.024244
Head and Neck Squamous Cell Carcinoma	Diploid	0.014001
Head and Neck Squamous Cell Carcinoma	Diploid	0.016432
Head and Neck Squamous Cell Carcinoma	Diploid	0.018962
Head and Neck Squamous Cell Carcinoma	Diploid	0.019416
Head and Neck Squamous Cell Carcinoma	Diploid	0.017644
Head and Neck Squamous Cell Carcinoma	Diploid	0.019791
Head and Neck Squamous Cell Carcinoma	Diploid	0.020843
Head and Neck Squamous Cell Carcinoma	Diploid	0.018929
Head and Neck Squamous Cell Carcinoma	Diploid	0.018637
Head and Neck Squamous Cell Carcinoma	Diploid	0.01848
Head and Neck Squamous Cell Carcinoma	Diploid	0.019473
Head and Neck Squamous Cell Carcinoma	Diploid	0.022324
Head and Neck Squamous Cell Carcinoma	Diploid	0.022641
Head and Neck Squamous Cell Carcinoma	Diploid	0.019501
Head and Neck Squamous Cell Carcinoma	Diploid	0.019555
Head and Neck Squamous Cell Carcinoma	Diploid	0.018416
Head and Neck Squamous Cell Carcinoma	Diploid	0.017693
Head and Neck Squamous Cell Carcinoma	Diploid	0.021876
Head and Neck Squamous Cell Carcinoma	Diploid	0.027103
Head and Neck Squamous Cell Carcinoma	Diploid	0.021519
Head and Neck Squamous Cell Carcinoma	Diploid	0.020721
Head and Neck Squamous Cell Carcinoma	Diploid	0.017301
Head and Neck Squamous Cell Carcinoma	Diploid	0.018873
Head and Neck Squamous Cell Carcinoma	Diploid	0.025081
Head and Neck Squamous Cell Carcinoma	Diploid	0.017282
Head and Neck Squamous Cell Carcinoma	Diploid	0.019432
Head and Neck Squamous Cell Carcinoma	Diploid	0.018257
Head and Neck Squamous Cell Carcinoma	Diploid	0.019699
Head and Neck Squamous Cell Carcinoma	Diploid	0.020078
Head and Neck Squamous Cell Carcinoma	Diploid	0.022162
Head and Neck Squamous Cell Carcinoma	Diploid	0.021274
Head and Neck Squamous Cell Carcinoma	Diploid	0.02377
Head and Neck Squamous Cell Carcinoma	Diploid	0.0256
Head and Neck Squamous Cell Carcinoma	Diploid	0.023522
Head and Neck Squamous Cell Carcinoma	Diploid	0.017962
Head and Neck Squamous Cell Carcinoma	Diploid	0.020132
Head and Neck Squamous Cell Carcinoma	Diploid	0.020211
Head and Neck Squamous Cell Carcinoma	Diploid	0.018084
Head and Neck Squamous Cell Carcinoma	Diploid	0.019347
Head and Neck Squamous Cell Carcinoma	Diploid	0.019216
Head and Neck Squamous Cell Carcinoma	Diploid	0.018798
Head and Neck Squamous Cell Carcinoma	Diploid	0.018604
Head and Neck Squamous Cell Carcinoma	Diploid	0.019691
Head and Neck Squamous Cell Carcinoma	Diploid	0.021497
Head and Neck Squamous Cell Carcinoma	Diploid	0.023268
Head and Neck Squamous Cell Carcinoma	Diploid	0.018831
Head and Neck Squamous Cell Carcinoma	Diploid	0.021166
Head and Neck Squamous Cell Carcinoma	Diploid	0.019903
Head and Neck Squamous Cell Carcinoma	Diploid	0.016294
Head and Neck Squamous Cell Carcinoma	Diploid	0.021917
Head and Neck Squamous Cell Carcinoma	Diploid	0.025082
Head and Neck Squamous Cell Carcinoma	Diploid	0.018816
Head and Neck Squamous Cell Carcinoma	Diploid	0.024409
Head and Neck Squamous Cell Carcinoma	Diploid	0.020604
Head and Neck Squamous Cell Carcinoma	Diploid	0.021581
Head and Neck Squamous Cell Carcinoma	Diploid	0.019446
Head and Neck Squamous Cell Carcinoma	Diploid	0.022375
Head and Neck Squamous Cell Carcinoma	Diploid	0.021226
Head and Neck Squamous Cell Carcinoma	Diploid	0.020171
Head and Neck Squamous Cell Carcinoma	Diploid	0.01868
Head and Neck Squamous Cell Carcinoma	Diploid	0.021417
Head and Neck Squamous Cell Carcinoma	Diploid	0.025424
Head and Neck Squamous Cell Carcinoma	Diploid	0.024152
Head and Neck Squamous Cell Carcinoma	Diploid	0.016253
Head and Neck Squamous Cell Carcinoma	Diploid	0.027451
Head and Neck Squamous Cell Carcinoma	Diploid	0.019473
Head and Neck Squamous Cell Carcinoma	Diploid	0.021721
Head and Neck Squamous Cell Carcinoma	Diploid	0.019951
Head and Neck Squamous Cell Carcinoma	Diploid	0.020275
Head and Neck Squamous Cell Carcinoma	Diploid	0.021696
Head and Neck Squamous Cell Carcinoma	Diploid	0.021803
Head and Neck Squamous Cell Carcinoma	Diploid	0.018597
Head and Neck Squamous Cell Carcinoma	Diploid	0.017549
Head and Neck Squamous Cell Carcinoma	Diploid	0.021348
Head and Neck Squamous Cell Carcinoma	Diploid	0.020177
Head and Neck Squamous Cell Carcinoma	Diploid	0.023099
Head and Neck Squamous Cell Carcinoma	Diploid	0.018582
Head and Neck Squamous Cell Carcinoma	Diploid	0.022912
Head and Neck Squamous Cell Carcinoma	Diploid	0.019296
Head and Neck Squamous Cell Carcinoma	Diploid	0.019004
Head and Neck Squamous Cell Carcinoma	Gain	0.022826
Head and Neck Squamous Cell Carcinoma	Gain	0.018232
Head and Neck Squamous Cell Carcinoma	Gain	0.018706
Head and Neck Squamous Cell Carcinoma	Gain	0.021932
[truncated: 2,448 more rows]

## Sheet: Table S6
Table S6: Methylation Status of RBX1 in 10 cancer types.
Cancer StudyA	RBX1 Copy-number Alterations	β-values		ATCGA Firehose Legacy (https://gdac.broadinstitute.org/)
Bladder Urothelial Carcinoma	Deep Deletion	0.044307
Bladder Urothelial Carcinoma	Deep Deletion	0.027787
Bladder Urothelial Carcinoma	Shallow Deletion	0.026334
Bladder Urothelial Carcinoma	Shallow Deletion	0.025208
Bladder Urothelial Carcinoma	Shallow Deletion	0.030147
Bladder Urothelial Carcinoma	Shallow Deletion	0.030157
Bladder Urothelial Carcinoma	Shallow Deletion	0.027373
Bladder Urothelial Carcinoma	Shallow Deletion	0.028358
Bladder Urothelial Carcinoma	Shallow Deletion	0.027926
Bladder Urothelial Carcinoma	Shallow Deletion	0.02885
Bladder Urothelial Carcinoma	Shallow Deletion	0.027268
Bladder Urothelial Carcinoma	Shallow Deletion	0.040771
Bladder Urothelial Carcinoma	Shallow Deletion	0.032841
Bladder Urothelial Carcinoma	Shallow Deletion	0.028856
Bladder Urothelial Carcinoma	Shallow Deletion	0.028207
Bladder Urothelial Carcinoma	Shallow Deletion	0.032312
Bladder Urothelial Carcinoma	Shallow Deletion	0.03219
Bladder Urothelial Carcinoma	Shallow Deletion	0.045514
Bladder Urothelial Carcinoma	Shallow Deletion	0.033035
Bladder Urothelial Carcinoma	Shallow Deletion	0.026945
Bladder Urothelial Carcinoma	Shallow Deletion	0.035296
Bladder Urothelial Carcinoma	Shallow Deletion	0.040437
Bladder Urothelial Carcinoma	Shallow Deletion	0.043639
Bladder Urothelial Carcinoma	Shallow Deletion	0.027693
Bladder Urothelial Carcinoma	Shallow Deletion	0.028332
Bladder Urothelial Carcinoma	Shallow Deletion	0.023788
Bladder Urothelial Carcinoma	Shallow Deletion	0.034367
Bladder Urothelial Carcinoma	Shallow Deletion	0.03981
Bladder Urothelial Carcinoma	Shallow Deletion	0.038709
Bladder Urothelial Carcinoma	Shallow Deletion	0.040565
Bladder Urothelial Carcinoma	Shallow Deletion	0.039348
Bladder Urothelial Carcinoma	Shallow Deletion	0.039661
Bladder Urothelial Carcinoma	Shallow Deletion	0.024819
Bladder Urothelial Carcinoma	Shallow Deletion	0.026732
Bladder Urothelial Carcinoma	Shallow Deletion	0.024794
Bladder Urothelial Carcinoma	Shallow Deletion	0.036105
Bladder Urothelial Carcinoma	Shallow Deletion	0.02619
Bladder Urothelial Carcinoma	Shallow Deletion	0.027641
Bladder Urothelial Carcinoma	Shallow Deletion	0.029769
Bladder Urothelial Carcinoma	Shallow Deletion	0.029542
Bladder Urothelial Carcinoma	Shallow Deletion	0.026899
Bladder Urothelial Carcinoma	Shallow Deletion	0.041077
Bladder Urothelial Carcinoma	Shallow Deletion	0.032054
Bladder Urothelial Carcinoma	Shallow Deletion	0.03633
Bladder Urothelial Carcinoma	Shallow Deletion	0.030801
Bladder Urothelial Carcinoma	Shallow Deletion	0.027723
Bladder Urothelial Carcinoma	Shallow Deletion	0.03601
Bladder Urothelial Carcinoma	Shallow Deletion	0.033924
Bladder Urothelial Carcinoma	Shallow Deletion	0.026661
Bladder Urothelial Carcinoma	Shallow Deletion	0.027898
Bladder Urothelial Carcinoma	Shallow Deletion	0.032683
Bladder Urothelial Carcinoma	Shallow Deletion	0.031205
Bladder Urothelial Carcinoma	Shallow Deletion	0.021956
Bladder Urothelial Carcinoma	Shallow Deletion	0.033745
Bladder Urothelial Carcinoma	Shallow Deletion	0.036191
Bladder Urothelial Carcinoma	Shallow Deletion	0.02494
Bladder Urothelial Carcinoma	Shallow Deletion	0.026728
Bladder Urothelial Carcinoma	Shallow Deletion	0.023622
Bladder Urothelial Carcinoma	Shallow Deletion	0.03323
Bladder Urothelial Carcinoma	Shallow Deletion	0.041728
Bladder Urothelial Carcinoma	Shallow Deletion	0.034012
Bladder Urothelial Carcinoma	Shallow Deletion	0.03366
Bladder Urothelial Carcinoma	Shallow Deletion	0.027759
Bladder Urothelial Carcinoma	Shallow Deletion	0.026667
Bladder Urothelial Carcinoma	Shallow Deletion	0.035475
Bladder Urothelial Carcinoma	Shallow Deletion	0.029155
Bladder Urothelial Carcinoma	Shallow Deletion	0.028723
Bladder Urothelial Carcinoma	Shallow Deletion	0.041323
Bladder Urothelial Carcinoma	Shallow Deletion	0.027298
Bladder Urothelial Carcinoma	Shallow Deletion	0.029841
Bladder Urothelial Carcinoma	Shallow Deletion	0.031622
Bladder Urothelial Carcinoma	Shallow Deletion	0.032362
Bladder Urothelial Carcinoma	Shallow Deletion	0.03196
Bladder Urothelial Carcinoma	Shallow Deletion	0.032465
Bladder Urothelial Carcinoma	Shallow Deletion	0.030435
Bladder Urothelial Carcinoma	Shallow Deletion	0.024282
Bladder Urothelial Carcinoma	Shallow Deletion	0.028856
Bladder Urothelial Carcinoma	Shallow Deletion	0.033766
Bladder Urothelial Carcinoma	Shallow Deletion	0.03624
Bladder Urothelial Carcinoma	Shallow Deletion	0.035417
Bladder Urothelial Carcinoma	Shallow Deletion	0.02287
Bladder Urothelial Carcinoma	Shallow Deletion	0.02965
Bladder Urothelial Carcinoma	Shallow Deletion	0.027412
Bladder Urothelial Carcinoma	Shallow Deletion	0.028732
Bladder Urothelial Carcinoma	Shallow Deletion	0.029194
Bladder Urothelial Carcinoma	Shallow Deletion	0.037051
Bladder Urothelial Carcinoma	Shallow Deletion	0.031492
Bladder Urothelial Carcinoma	Shallow Deletion	0.0259
Bladder Urothelial Carcinoma	Shallow Deletion	0.035807
Bladder Urothelial Carcinoma	Shallow Deletion	0.031281
Bladder Urothelial Carcinoma	Shallow Deletion	0.027668
Bladder Urothelial Carcinoma	Shallow Deletion	0.029293
Bladder Urothelial Carcinoma	Shallow Deletion	0.023665
Bladder Urothelial Carcinoma	Shallow Deletion	0.031225
Bladder Urothelial Carcinoma	Shallow Deletion	0.038121
Bladder Urothelial Carcinoma	Shallow Deletion	0.032227
Bladder Urothelial Carcinoma	Shallow Deletion	0.031154
Bladder Urothelial Carcinoma	Shallow Deletion	0.03852
Bladder Urothelial Carcinoma	Shallow Deletion	0.028278
Bladder Urothelial Carcinoma	Shallow Deletion	0.026
Bladder Urothelial Carcinoma	Shallow Deletion	0.024429
Bladder Urothelial Carcinoma	Shallow Deletion	0.027369
Bladder Urothelial Carcinoma	Shallow Deletion	0.028139
Bladder Urothelial Carcinoma	Shallow Deletion	0.031936
Bladder Urothelial Carcinoma	Shallow Deletion	0.031614
Bladder Urothelial Carcinoma	Shallow Deletion	0.022763
Bladder Urothelial Carcinoma	Shallow Deletion	0.032681
Bladder Urothelial Carcinoma	Shallow Deletion	0.028009
Bladder Urothelial Carcinoma	Shallow Deletion	0.032522
Bladder Urothelial Carcinoma	Shallow Deletion	0.027102
Bladder Urothelial Carcinoma	Shallow Deletion	0.027329
Bladder Urothelial Carcinoma	Shallow Deletion	0.035977
Bladder Urothelial Carcinoma	Shallow Deletion	0.035233
Bladder Urothelial Carcinoma	Shallow Deletion	0.038816
Bladder Urothelial Carcinoma	Shallow Deletion	0.027811
Bladder Urothelial Carcinoma	Shallow Deletion	0.030604
Bladder Urothelial Carcinoma	Shallow Deletion	0.023543
Bladder Urothelial Carcinoma	Shallow Deletion	0.035234
Bladder Urothelial Carcinoma	Shallow Deletion	0.031058
Bladder Urothelial Carcinoma	Shallow Deletion	0.035862
Bladder Urothelial Carcinoma	Shallow Deletion	0.029575
Bladder Urothelial Carcinoma	Shallow Deletion	0.022353
Bladder Urothelial Carcinoma	Shallow Deletion	0.036187
Bladder Urothelial Carcinoma	Shallow Deletion	0.028596
Bladder Urothelial Carcinoma	Shallow Deletion	0.029678
Bladder Urothelial Carcinoma	Shallow Deletion	0.028234
Bladder Urothelial Carcinoma	Shallow Deletion	0.030185
Bladder Urothelial Carcinoma	Shallow Deletion	0.030322
Bladder Urothelial Carcinoma	Shallow Deletion	0.032314
Bladder Urothelial Carcinoma	Shallow Deletion	0.024518
Bladder Urothelial Carcinoma	Shallow Deletion	0.039385
Bladder Urothelial Carcinoma	Shallow Deletion	0.032496
Bladder Urothelial Carcinoma	Shallow Deletion	0.02806
Bladder Urothelial Carcinoma	Shallow Deletion	0.027192
Bladder Urothelial Carcinoma	Shallow Deletion	0.023683
Bladder Urothelial Carcinoma	Shallow Deletion	0.024975
Bladder Urothelial Carcinoma	Shallow Deletion	0.030466
Bladder Urothelial Carcinoma	Shallow Deletion	0.03107
Bladder Urothelial Carcinoma	Shallow Deletion	0.034423
Bladder Urothelial Carcinoma	Shallow Deletion	0.025311
Bladder Urothelial Carcinoma	Shallow Deletion	0.027512
Bladder Urothelial Carcinoma	Shallow Deletion	0.021444
Bladder Urothelial Carcinoma	Shallow Deletion	0.023647
Bladder Urothelial Carcinoma	Shallow Deletion	0.028384
Bladder Urothelial Carcinoma	Shallow Deletion	0.024904
Bladder Urothelial Carcinoma	Shallow Deletion	0.028743
Bladder Urothelial Carcinoma	Shallow Deletion	0.027791
Bladder Urothelial Carcinoma	Shallow Deletion	0.027865
Bladder Urothelial Carcinoma	Shallow Deletion	0.027006
Bladder Urothelial Carcinoma	Shallow Deletion	0.039957
Bladder Urothelial Carcinoma	Shallow Deletion	0.03294
Bladder Urothelial Carcinoma	Shallow Deletion	0.035946
Bladder Urothelial Carcinoma	Shallow Deletion	0.038037
Bladder Urothelial Carcinoma	Shallow Deletion	0.029776
Bladder Urothelial Carcinoma	Shallow Deletion	0.032101
Bladder Urothelial Carcinoma	Shallow Deletion	0.027967
Bladder Urothelial Carcinoma	Shallow Deletion	0.030605
Bladder Urothelial Carcinoma	Shallow Deletion	0.024141
Bladder Urothelial Carcinoma	Shallow Deletion	0.044019
Bladder Urothelial Carcinoma	Shallow Deletion	0.048225
Bladder Urothelial Carcinoma	Shallow Deletion	0.040035
Bladder Urothelial Carcinoma	Shallow Deletion	0.034979
Bladder Urothelial Carcinoma	Shallow Deletion	0.040687
Bladder Urothelial Carcinoma	Shallow Deletion	0.033861
Bladder Urothelial Carcinoma	Shallow Deletion	0.032648
Bladder Urothelial Carcinoma	Shallow Deletion	0.041101
Bladder Urothelial Carcinoma	Shallow Deletion	0.030331
Bladder Urothelial Carcinoma	Shallow Deletion	0.032317
Bladder Urothelial Carcinoma	Shallow Deletion	0.03589
Bladder Urothelial Carcinoma	Shallow Deletion	0.030668
Bladder Urothelial Carcinoma	Shallow Deletion	0.023533
Bladder Urothelial Carcinoma	Shallow Deletion	0.041862
Bladder Urothelial Carcinoma	Shallow Deletion	0.025547
Bladder Urothelial Carcinoma	Shallow Deletion	0.033829
Bladder Urothelial Carcinoma	Shallow Deletion	0.027962
Bladder Urothelial Carcinoma	Shallow Deletion	0.038763
Bladder Urothelial Carcinoma	Shallow Deletion	0.026224
Bladder Urothelial Carcinoma	Shallow Deletion	0.02935
Bladder Urothelial Carcinoma	Shallow Deletion	0.036969
Bladder Urothelial Carcinoma	Shallow Deletion	0.022473
Bladder Urothelial Carcinoma	Shallow Deletion	0.035962
Bladder Urothelial Carcinoma	Shallow Deletion	0.034087
Bladder Urothelial Carcinoma	Shallow Deletion	0.026633
Bladder Urothelial Carcinoma	Shallow Deletion	0.025118
Bladder Urothelial Carcinoma	Shallow Deletion	0.027277
Bladder Urothelial Carcinoma	Shallow Deletion	0.029064
Bladder Urothelial Carcinoma	Shallow Deletion	0.035647
Bladder Urothelial Carcinoma	Diploid	0.024385
Bladder Urothelial Carcinoma	Diploid	0.021599
Bladder Urothelial Carcinoma	Diploid	0.02344
Bladder Urothelial Carcinoma	Diploid	0.027225
Bladder Urothelial Carcinoma	Diploid	0.023642
Bladder Urothelial Carcinoma	Diploid	0.025315
Bladder Urothelial Carcinoma	Diploid	0.022537
Bladder Urothelial Carcinoma	Diploid	0.021841
Bladder Urothelial Carcinoma	Diploid	0.027324
Bladder Urothelial Carcinoma	Diploid	0.027528
Bladder Urothelial Carcinoma	Diploid	0.026387
Bladder Urothelial Carcinoma	Diploid	0.032176
Bladder Urothelial Carcinoma	Diploid	0.024536
Bladder Urothelial Carcinoma	Diploid	0.029958
Bladder Urothelial Carcinoma	Diploid	0.02707
Bladder Urothelial Carcinoma	Diploid	0.02741
Bladder Urothelial Carcinoma	Diploid	0.028466
Bladder Urothelial Carcinoma	Diploid	0.030263
Bladder Urothelial Carcinoma	Diploid	0.025173
Bladder Urothelial Carcinoma	Diploid	0.024494
Bladder Urothelial Carcinoma	Diploid	0.029551
Bladder Urothelial Carcinoma	Diploid	0.026283
Bladder Urothelial Carcinoma	Diploid	0.021911
Bladder Urothelial Carcinoma	Diploid	0.022863
Bladder Urothelial Carcinoma	Diploid	0.024014
Bladder Urothelial Carcinoma	Diploid	0.024389
Bladder Urothelial Carcinoma	Diploid	0.025816
Bladder Urothelial Carcinoma	Diploid	0.033347
Bladder Urothelial Carcinoma	Diploid	0.035488
Bladder Urothelial Carcinoma	Diploid	0.029267
Bladder Urothelial Carcinoma	Diploid	0.029788
Bladder Urothelial Carcinoma	Diploid	0.025253
Bladder Urothelial Carcinoma	Diploid	0.027184
Bladder Urothelial Carcinoma	Diploid	0.023304
Bladder Urothelial Carcinoma	Diploid	0.029212
Bladder Urothelial Carcinoma	Diploid	0.027831
Bladder Urothelial Carcinoma	Diploid	0.025007
Bladder Urothelial Carcinoma	Diploid	0.025598
Bladder Urothelial Carcinoma	Diploid	0.032374
Bladder Urothelial Carcinoma	Diploid	0.029792
Bladder Urothelial Carcinoma	Diploid	0.029005
Bladder Urothelial Carcinoma	Diploid	0.027851
Bladder Urothelial Carcinoma	Diploid	0.023585
Bladder Urothelial Carcinoma	Diploid	0.020681
Bladder Urothelial Carcinoma	Diploid	0.019947
Bladder Urothelial Carcinoma	Diploid	0.031854
Bladder Urothelial Carcinoma	Diploid	0.038234
Bladder Urothelial Carcinoma	Diploid	0.031871
Bladder Urothelial Carcinoma	Diploid	0.029821
Bladder Urothelial Carcinoma	Diploid	0.026347
Bladder Urothelial Carcinoma	Diploid	0.034524
Bladder Urothelial Carcinoma	Diploid	0.031095
Bladder Urothelial Carcinoma	Diploid	0.035308
Bladder Urothelial Carcinoma	Diploid	0.030119
Bladder Urothelial Carcinoma	Diploid	0.03813
Bladder Urothelial Carcinoma	Diploid	0.042748
Bladder Urothelial Carcinoma	Diploid	0.032127
Bladder Urothelial Carcinoma	Diploid	0.029343
Bladder Urothelial Carcinoma	Diploid	0.026606
Bladder Urothelial Carcinoma	Diploid	0.025656
Bladder Urothelial Carcinoma	Diploid	0.021694
Bladder Urothelial Carcinoma	Diploid	0.022135
Bladder Urothelial Carcinoma	Diploid	0.021957
Bladder Urothelial Carcinoma	Diploid	0.023157
Bladder Urothelial Carcinoma	Diploid	0.025959
Bladder Urothelial Carcinoma	Diploid	0.02541
Bladder Urothelial Carcinoma	Diploid	0.021986
Bladder Urothelial Carcinoma	Diploid	0.022986
Bladder Urothelial Carcinoma	Diploid	0.035401
Bladder Urothelial Carcinoma	Diploid	0.024264
Bladder Urothelial Carcinoma	Diploid	0.030816
Bladder Urothelial Carcinoma	Diploid	0.029691
Bladder Urothelial Carcinoma	Diploid	0.025764
Bladder Urothelial Carcinoma	Diploid	0.026473
Bladder Urothelial Carcinoma	Diploid	0.029371
Bladder Urothelial Carcinoma	Diploid	0.027466
Bladder Urothelial Carcinoma	Diploid	0.030674
Bladder Urothelial Carcinoma	Diploid	0.024917
Bladder Urothelial Carcinoma	Diploid	0.02714
Bladder Urothelial Carcinoma	Diploid	0.025538
Bladder Urothelial Carcinoma	Diploid	0.030304
Bladder Urothelial Carcinoma	Diploid	0.025319
Bladder Urothelial Carcinoma	Diploid	0.022941
Bladder Urothelial Carcinoma	Diploid	0.028719
Bladder Urothelial Carcinoma	Diploid	0.027858
Bladder Urothelial Carcinoma	Diploid	0.026859
Bladder Urothelial Carcinoma	Diploid	0.029925
Bladder Urothelial Carcinoma	Diploid	0.025083
Bladder Urothelial Carcinoma	Diploid	0.027458
Bladder Urothelial Carcinoma	Diploid	0.02816
Bladder Urothelial Carcinoma	Diploid	0.029448
Bladder Urothelial Carcinoma	Diploid	0.027521
Bladder Urothelial Carcinoma	Diploid	0.029669
Bladder Urothelial Carcinoma	Diploid	0.02834
Bladder Urothelial Carcinoma	Diploid	0.027942
Bladder Urothelial Carcinoma	Diploid	0.02627
Bladder Urothelial Carcinoma	Diploid	0.031763
Bladder Urothelial Carcinoma	Diploid	0.026659
Bladder Urothelial Carcinoma	Diploid	0.024433
Bladder Urothelial Carcinoma	Diploid	0.035646
Bladder Urothelial Carcinoma	Diploid	0.028613
Bladder Urothelial Carcinoma	Diploid	0.029
Bladder Urothelial Carcinoma	Diploid	0.025802
Bladder Urothelial Carcinoma	Diploid	0.034374
Bladder Urothelial Carcinoma	Diploid	0.027072
Bladder Urothelial Carcinoma	Diploid	0.027372
Bladder Urothelial Carcinoma	Diploid	0.022425
Bladder Urothelial Carcinoma	Diploid	0.032293
Bladder Urothelial Carcinoma	Diploid	0.020522
Bladder Urothelial Carcinoma	Diploid	0.030018
Bladder Urothelial Carcinoma	Diploid	0.026284
Bladder Urothelial Carcinoma	Diploid	0.035442
Bladder Urothelial Carcinoma	Diploid	0.02874
Bladder Urothelial Carcinoma	Diploid	0.026533
Bladder Urothelial Carcinoma	Diploid	0.027803
Bladder Urothelial Carcinoma	Diploid	0.026597
Bladder Urothelial Carcinoma	Diploid	0.028088
Bladder Urothelial Carcinoma	Diploid	0.022715
Bladder Urothelial Carcinoma	Diploid	0.03199
Bladder Urothelial Carcinoma	Diploid	0.026785
Bladder Urothelial Carcinoma	Diploid	0.024713
Bladder Urothelial Carcinoma	Diploid	0.03346
Bladder Urothelial Carcinoma	Diploid	0.031219
Bladder Urothelial Carcinoma	Diploid	0.024204
Bladder Urothelial Carcinoma	Diploid	0.028722
Bladder Urothelial Carcinoma	Diploid	0.028371
Bladder Urothelial Carcinoma	Diploid	0.027061
Bladder Urothelial Carcinoma	Diploid	0.029148
Bladder Urothelial Carcinoma	Diploid	0.027235
Bladder Urothelial Carcinoma	Diploid	0.026351
Bladder Urothelial Carcinoma	Diploid	0.024053
Bladder Urothelial Carcinoma	Diploid	0.027408
Bladder Urothelial Carcinoma	Diploid	0.022487
Bladder Urothelial Carcinoma	Diploid	0.025798
Bladder Urothelial Carcinoma	Diploid	0.026043
Bladder Urothelial Carcinoma	Diploid	0.023153
Bladder Urothelial Carcinoma	Diploid	0.034552
Bladder Urothelial Carcinoma	Diploid	0.026829
Bladder Urothelial Carcinoma	Diploid	0.024279
Bladder Urothelial Carcinoma	Diploid	0.023434
Bladder Urothelial Carcinoma	Diploid	0.024411
Bladder Urothelial Carcinoma	Diploid	0.031811
Bladder Urothelial Carcinoma	Diploid	0.025189
Bladder Urothelial Carcinoma	Diploid	0.022513
Bladder Urothelial Carcinoma	Diploid	0.021036
Bladder Urothelial Carcinoma	Diploid	0.028712
Bladder Urothelial Carcinoma	Diploid	0.022197
Bladder Urothelial Carcinoma	Diploid	0.028611
Bladder Urothelial Carcinoma	Diploid	0.026766
Bladder Urothelial Carcinoma	Diploid	0.03061
Bladder Urothelial Carcinoma	Diploid	0.024918
Bladder Urothelial Carcinoma	Diploid	0.029639
Bladder Urothelial Carcinoma	Diploid	0.023405
Bladder Urothelial Carcinoma	Diploid	0.031104
Bladder Urothelial Carcinoma	Diploid	0.030631
Bladder Urothelial Carcinoma	Diploid	0.032075
Bladder Urothelial Carcinoma	Diploid	0.028217
Bladder Urothelial Carcinoma	Diploid	0.036498
Bladder Urothelial Carcinoma	Diploid	0.025163
Bladder Urothelial Carcinoma	Diploid	0.031054
Bladder Urothelial Carcinoma	Diploid	0.028256
Bladder Urothelial Carcinoma	Diploid	0.034579
Bladder Urothelial Carcinoma	Diploid	0.026305
Bladder Urothelial Carcinoma	Diploid	0.026162
Bladder Urothelial Carcinoma	Diploid	0.026766
Bladder Urothelial Carcinoma	Diploid	0.025682
Bladder Urothelial Carcinoma	Diploid	0.025205
Bladder Urothelial Carcinoma	Diploid	0.03327
Bladder Urothelial Carcinoma	Diploid	0.022736
Bladder Urothelial Carcinoma	Diploid	0.022422
Bladder Urothelial Carcinoma	Diploid	0.023641
Bladder Urothelial Carcinoma	Diploid	0.022697
Bladder Urothelial Carcinoma	Diploid	0.028293
Bladder Urothelial Carcinoma	Diploid	0.030495
Bladder Urothelial Carcinoma	Diploid	0.025205
Bladder Urothelial Carcinoma	Diploid	0.025861
Bladder Urothelial Carcinoma	Diploid	0.025656
Bladder Urothelial Carcinoma	Diploid	0.034207
Bladder Urothelial Carcinoma	Diploid	0.030724
Bladder Urothelial Carcinoma	Gain	0.017426
Bladder Urothelial Carcinoma	Gain	0.027782
Bladder Urothelial Carcinoma	Gain	0.021372
Bladder Urothelial Carcinoma	Gain	0.031599
Bladder Urothelial Carcinoma	Gain	0.026412
Bladder Urothelial Carcinoma	Gain	0.030146
Bladder Urothelial Carcinoma	Gain	0.020824
Bladder Urothelial Carcinoma	Gain	0.018892
Bladder Urothelial Carcinoma	Gain	0.041053
Bladder Urothelial Carcinoma	Gain	0.032621
Bladder Urothelial Carcinoma	Gain	0.019012
Bladder Urothelial Carcinoma	Gain	0.026043
Bladder Urothelial Carcinoma	Gain	0.02749
Bladder Urothelial Carcinoma	Gain	0.030664
Bladder Urothelial Carcinoma	Gain	0.019392
Bladder Urothelial Carcinoma	Gain	0.024942
Bladder Urothelial Carcinoma	Gain	0.02289
Bladder Urothelial Carcinoma	Gain	0.02841
Bladder Urothelial Carcinoma	Gain	0.021994
Bladder Urothelial Carcinoma	Gain	0.023107
Bladder Urothelial Carcinoma	Gain	0.025711
Bladder Urothelial Carcinoma	Gain	0.028768
Bladder Urothelial Carcinoma	Gain	0.02489
Bladder Urothelial Carcinoma	Gain	0.028882
Bladder Urothelial Carcinoma	Gain	0.023717
Bladder Urothelial Carcinoma	Gain	0.03427
Bladder Urothelial Carcinoma	Gain	0.02581
Bladder Urothelial Carcinoma	Gain	0.024126
Bladder Urothelial Carcinoma	Gain	0.028283
Bladder Urothelial Carcinoma	Gain	0.02828
Bladder Urothelial Carcinoma	Gain	0.019656
Bladder Urothelial Carcinoma	Gain	0.026997
Bladder Urothelial Carcinoma	Gain	0.022879
Bladder Urothelial Carcinoma	Gain	0.02454
Bladder Urothelial Carcinoma	Gain	0.024588
Bladder Urothelial Carcinoma	Gain	0.030837
Bladder Urothelial Carcinoma	Gain	0.020708
Bladder Urothelial Carcinoma	Gain	0.033644
Bladder Urothelial Carcinoma	Gain	0.026122
Bladder Urothelial Carcinoma	Gain	0.02356
Bladder Urothelial Carcinoma	Gain	0.020151
Bladder Urothelial Carcinoma	Gain	0.023884
Breast Invasive Carcinoma	Deep Deletion	0.024272
Breast Invasive Carcinoma	Deep Deletion	0.039407
Breast Invasive Carcinoma	Shallow Deletion	0.032816
Breast Invasive Carcinoma	Shallow Deletion	0.039
Breast Invasive Carcinoma	Shallow Deletion	0.047302
Breast Invasive Carcinoma	Shallow Deletion	0.026164
Breast Invasive Carcinoma	Shallow Deletion	0.046094
Breast Invasive Carcinoma	Shallow Deletion	0.057074
Breast Invasive Carcinoma	Shallow Deletion	0.029208
Breast Invasive Carcinoma	Shallow Deletion	0.043447
Breast Invasive Carcinoma	Shallow Deletion	0.079898
Breast Invasive Carcinoma	Shallow Deletion	0.032356
Breast Invasive Carcinoma	Shallow Deletion	0.045637
Breast Invasive Carcinoma	Shallow Deletion	0.042759
Breast Invasive Carcinoma	Shallow Deletion	0.052075
Breast Invasive Carcinoma	Shallow Deletion	0.031059
Breast Invasive Carcinoma	Shallow Deletion	0.055046
Breast Invasive Carcinoma	Shallow Deletion	0.046254
Breast Invasive Carcinoma	Shallow Deletion	0.046088
Breast Invasive Carcinoma	Shallow Deletion	0.043337
Breast Invasive Carcinoma	Shallow Deletion	0.061496
Breast Invasive Carcinoma	Shallow Deletion	0.064189
Breast Invasive Carcinoma	Shallow Deletion	0.048472
Breast Invasive Carcinoma	Shallow Deletion	0.037111
Breast Invasive Carcinoma	Shallow Deletion	0.040711
Breast Invasive Carcinoma	Shallow Deletion	0.038623
Breast Invasive Carcinoma	Shallow Deletion	0.039545
Breast Invasive Carcinoma	Shallow Deletion	0.040053
Breast Invasive Carcinoma	Shallow Deletion	0.030289
Breast Invasive Carcinoma	Shallow Deletion	0.029089
Breast Invasive Carcinoma	Shallow Deletion	0.035823
Breast Invasive Carcinoma	Shallow Deletion	0.026423
Breast Invasive Carcinoma	Shallow Deletion	0.025775
Breast Invasive Carcinoma	Shallow Deletion	0.036804
Breast Invasive Carcinoma	Shallow Deletion	0.034156
Breast Invasive Carcinoma	Shallow Deletion	0.04815
Breast Invasive Carcinoma	Shallow Deletion	0.030768
Breast Invasive Carcinoma	Shallow Deletion	0.028744
Breast Invasive Carcinoma	Shallow Deletion	0.038288
Breast Invasive Carcinoma	Shallow Deletion	0.032706
Breast Invasive Carcinoma	Shallow Deletion	0.030317
Breast Invasive Carcinoma	Shallow Deletion	0.039001
Breast Invasive Carcinoma	Shallow Deletion	0.028404
Breast Invasive Carcinoma	Shallow Deletion	0.03471
Breast Invasive Carcinoma	Shallow Deletion	0.026655
Breast Invasive Carcinoma	Shallow Deletion	0.029083
Breast Invasive Carcinoma	Shallow Deletion	0.032651
Breast Invasive Carcinoma	Shallow Deletion	0.030204
Breast Invasive Carcinoma	Shallow Deletion	0.042072
Breast Invasive Carcinoma	Shallow Deletion	0.044319
Breast Invasive Carcinoma	Shallow Deletion	0.045593
Breast Invasive Carcinoma	Shallow Deletion	0.047901
Breast Invasive Carcinoma	Shallow Deletion	0.033523
Breast Invasive Carcinoma	Shallow Deletion	0.036061
Breast Invasive Carcinoma	Shallow Deletion	0.027821
Breast Invasive Carcinoma	Shallow Deletion	0.03246
Breast Invasive Carcinoma	Shallow Deletion	0.035197
Breast Invasive Carcinoma	Shallow Deletion	0.037356
Breast Invasive Carcinoma	Shallow Deletion	0.042245
Breast Invasive Carcinoma	Shallow Deletion	0.025793
Breast Invasive Carcinoma	Shallow Deletion	0.029646
Breast Invasive Carcinoma	Shallow Deletion	0.033871
Breast Invasive Carcinoma	Shallow Deletion	0.031043
Breast Invasive Carcinoma	Shallow Deletion	0.028864
Breast Invasive Carcinoma	Shallow Deletion	0.02949
Breast Invasive Carcinoma	Shallow Deletion	0.029579
Breast Invasive Carcinoma	Shallow Deletion	0.031617
Breast Invasive Carcinoma	Shallow Deletion	0.038591
Breast Invasive Carcinoma	Shallow Deletion	0.054261
Breast Invasive Carcinoma	Shallow Deletion	0.03443
Breast Invasive Carcinoma	Shallow Deletion	0.042369
Breast Invasive Carcinoma	Shallow Deletion	0.067899
Breast Invasive Carcinoma	Shallow Deletion	0.043501
Breast Invasive Carcinoma	Shallow Deletion	0.051777
Breast Invasive Carcinoma	Shallow Deletion	0.039135
Breast Invasive Carcinoma	Shallow Deletion	0.043328
Breast Invasive Carcinoma	Shallow Deletion	0.046067
Breast Invasive Carcinoma	Shallow Deletion	0.078833
Breast Invasive Carcinoma	Shallow Deletion	0.054913
Breast Invasive Carcinoma	Shallow Deletion	0.049251
Breast Invasive Carcinoma	Shallow Deletion	0.043964
Breast Invasive Carcinoma	Shallow Deletion	0.053706
Breast Invasive Carcinoma	Shallow Deletion	0.037604
Breast Invasive Carcinoma	Shallow Deletion	0.040424
Breast Invasive Carcinoma	Shallow Deletion	0.040502
Breast Invasive Carcinoma	Shallow Deletion	0.041238
Breast Invasive Carcinoma	Shallow Deletion	0.036997
Breast Invasive Carcinoma	Shallow Deletion	0.036023
Breast Invasive Carcinoma	Shallow Deletion	0.079523
Breast Invasive Carcinoma	Shallow Deletion	0.050627
Breast Invasive Carcinoma	Shallow Deletion	0.043127
Breast Invasive Carcinoma	Shallow Deletion	0.054345
Breast Invasive Carcinoma	Shallow Deletion	0.049389
Breast Invasive Carcinoma	Shallow Deletion	0.044109
Breast Invasive Carcinoma	Shallow Deletion	0.052625
Breast Invasive Carcinoma	Shallow Deletion	0.054705
Breast Invasive Carcinoma	Shallow Deletion	0.026147
Breast Invasive Carcinoma	Shallow Deletion	0.049958
Breast Invasive Carcinoma	Shallow Deletion	0.038239
Breast Invasive Carcinoma	Shallow Deletion	0.036263
Breast Invasive Carcinoma	Shallow Deletion	0.045146
Breast Invasive Carcinoma	Shallow Deletion	0.099153
Breast Invasive Carcinoma	Shallow Deletion	0.035688
Breast Invasive Carcinoma	Shallow Deletion	0.038658
Breast Invasive Carcinoma	Shallow Deletion	0.036004
Breast Invasive Carcinoma	Shallow Deletion	0.037081
Breast Invasive Carcinoma	Shallow Deletion	0.027686
Breast Invasive Carcinoma	Shallow Deletion	0.036569
Breast Invasive Carcinoma	Shallow Deletion	0.029764
Breast Invasive Carcinoma	Shallow Deletion	0.027498
Breast Invasive Carcinoma	Shallow Deletion	0.029859
Breast Invasive Carcinoma	Shallow Deletion	0.031984
Breast Invasive Carcinoma	Shallow Deletion	0.035989
Breast Invasive Carcinoma	Shallow Deletion	0.031706
Breast Invasive Carcinoma	Shallow Deletion	0.024542
Breast Invasive Carcinoma	Shallow Deletion	0.027435
Breast Invasive Carcinoma	Shallow Deletion	0.033739
Breast Invasive Carcinoma	Shallow Deletion	0.024657
Breast Invasive Carcinoma	Shallow Deletion	0.030985
Breast Invasive Carcinoma	Shallow Deletion	0.033447
Breast Invasive Carcinoma	Shallow Deletion	0.02892
Breast Invasive Carcinoma	Shallow Deletion	0.056542
Breast Invasive Carcinoma	Shallow Deletion	0.057236
Breast Invasive Carcinoma	Shallow Deletion	0.04737
Breast Invasive Carcinoma	Shallow Deletion	0.052179
Breast Invasive Carcinoma	Shallow Deletion	0.042471
Breast Invasive Carcinoma	Shallow Deletion	0.06387
Breast Invasive Carcinoma	Shallow Deletion	0.058483
Breast Invasive Carcinoma	Shallow Deletion	0.046957
Breast Invasive Carcinoma	Shallow Deletion	0.061417
Breast Invasive Carcinoma	Shallow Deletion	0.037573
Breast Invasive Carcinoma	Shallow Deletion	0.030046
Breast Invasive Carcinoma	Shallow Deletion	0.027213
Breast Invasive Carcinoma	Shallow Deletion	0.024799
Breast Invasive Carcinoma	Shallow Deletion	0.025782
Breast Invasive Carcinoma	Shallow Deletion	0.039219
Breast Invasive Carcinoma	Shallow Deletion	0.035284
Breast Invasive Carcinoma	Shallow Deletion	0.044889
Breast Invasive Carcinoma	Shallow Deletion	0.041831
Breast Invasive Carcinoma	Shallow Deletion	0.040948
Breast Invasive Carcinoma	Shallow Deletion	0.025298
Breast Invasive Carcinoma	Shallow Deletion	0.066543
Breast Invasive Carcinoma	Shallow Deletion	0.041366
Breast Invasive Carcinoma	Shallow Deletion	0.036028
Breast Invasive Carcinoma	Shallow Deletion	0.0765
Breast Invasive Carcinoma	Shallow Deletion	0.04134
Breast Invasive Carcinoma	Shallow Deletion	0.040774
Breast Invasive Carcinoma	Shallow Deletion	0.090751
Breast Invasive Carcinoma	Shallow Deletion	0.055733
Breast Invasive Carcinoma	Shallow Deletion	0.040744
Breast Invasive Carcinoma	Shallow Deletion	0.063084
Breast Invasive Carcinoma	Shallow Deletion	0.049034
Breast Invasive Carcinoma	Shallow Deletion	0.050697
Breast Invasive Carcinoma	Shallow Deletion	0.033634
Breast Invasive Carcinoma	Shallow Deletion	0.048233
Breast Invasive Carcinoma	Shallow Deletion	0.048889
Breast Invasive Carcinoma	Shallow Deletion	0.043712
Breast Invasive Carcinoma	Shallow Deletion	0.058995
Breast Invasive Carcinoma	Shallow Deletion	0.043341
Breast Invasive Carcinoma	Shallow Deletion	0.064343
Breast Invasive Carcinoma	Shallow Deletion	0.056036
Breast Invasive Carcinoma	Shallow Deletion	0.054542
Breast Invasive Carcinoma	Shallow Deletion	0.04809
Breast Invasive Carcinoma	Shallow Deletion	0.035186
Breast Invasive Carcinoma	Shallow Deletion	0.038243
Breast Invasive Carcinoma	Shallow Deletion	0.047831
Breast Invasive Carcinoma	Shallow Deletion	0.033294
Breast Invasive Carcinoma	Shallow Deletion	0.041758
Breast Invasive Carcinoma	Shallow Deletion	0.035131
Breast Invasive Carcinoma	Shallow Deletion	0.030824
Breast Invasive Carcinoma	Shallow Deletion	0.03825
Breast Invasive Carcinoma	Shallow Deletion	0.03957
Breast Invasive Carcinoma	Shallow Deletion	0.03084
Breast Invasive Carcinoma	Shallow Deletion	0.048648
Breast Invasive Carcinoma	Shallow Deletion	0.040132
Breast Invasive Carcinoma	Shallow Deletion	0.032105
Breast Invasive Carcinoma	Shallow Deletion	0.030245
Breast Invasive Carcinoma	Shallow Deletion	0.027325
Breast Invasive Carcinoma	Shallow Deletion	0.050188
Breast Invasive Carcinoma	Shallow Deletion	0.041091
Breast Invasive Carcinoma	Shallow Deletion	0.025279
Breast Invasive Carcinoma	Shallow Deletion	0.045706
Breast Invasive Carcinoma	Shallow Deletion	0.05398
Breast Invasive Carcinoma	Shallow Deletion	0.063415
Breast Invasive Carcinoma	Shallow Deletion	0.040814
Breast Invasive Carcinoma	Shallow Deletion	0.032121
Breast Invasive Carcinoma	Shallow Deletion	0.041666
Breast Invasive Carcinoma	Shallow Deletion	0.042895
Breast Invasive Carcinoma	Shallow Deletion	0.021738
Breast Invasive Carcinoma	Shallow Deletion	0.030728
Breast Invasive Carcinoma	Shallow Deletion	0.030585
Breast Invasive Carcinoma	Shallow Deletion	0.031672
Breast Invasive Carcinoma	Shallow Deletion	0.035827
Breast Invasive Carcinoma	Shallow Deletion	0.035876
Breast Invasive Carcinoma	Shallow Deletion	0.028688
Breast Invasive Carcinoma	Shallow Deletion	0.039487
Breast Invasive Carcinoma	Shallow Deletion	0.042263
Breast Invasive Carcinoma	Shallow Deletion	0.030046
Breast Invasive Carcinoma	Shallow Deletion	0.039865
Breast Invasive Carcinoma	Shallow Deletion	0.025216
Breast Invasive Carcinoma	Shallow Deletion	0.02599
Breast Invasive Carcinoma	Shallow Deletion	0.034382
Breast Invasive Carcinoma	Shallow Deletion	0.027364
Breast Invasive Carcinoma	Shallow Deletion	0.027651
Breast Invasive Carcinoma	Shallow Deletion	0.03643
Breast Invasive Carcinoma	Shallow Deletion	0.030808
Breast Invasive Carcinoma	Shallow Deletion	0.025636
Breast Invasive Carcinoma	Shallow Deletion	0.028182
Breast Invasive Carcinoma	Shallow Deletion	0.029068
Breast Invasive Carcinoma	Shallow Deletion	0.034701
Breast Invasive Carcinoma	Shallow Deletion	0.030666
Breast Invasive Carcinoma	Shallow Deletion	0.039573
Breast Invasive Carcinoma	Shallow Deletion	0.050116
Breast Invasive Carcinoma	Shallow Deletion	0.030453
Breast Invasive Carcinoma	Shallow Deletion	0.029171
Breast Invasive Carcinoma	Shallow Deletion	0.025845
Breast Invasive Carcinoma	Shallow Deletion	0.026545
Breast Invasive Carcinoma	Shallow Deletion	0.028635
Breast Invasive Carcinoma	Shallow Deletion	0.053846
Breast Invasive Carcinoma	Shallow Deletion	0.046594
Breast Invasive Carcinoma	Shallow Deletion	0.0474
Breast Invasive Carcinoma	Shallow Deletion	0.042503
Breast Invasive Carcinoma	Shallow Deletion	0.049717
Breast Invasive Carcinoma	Shallow Deletion	0.041447
Breast Invasive Carcinoma	Shallow Deletion	0.042379
Breast Invasive Carcinoma	Shallow Deletion	0.043622
Breast Invasive Carcinoma	Shallow Deletion	0.050015
Breast Invasive Carcinoma	Shallow Deletion	0.03261
Breast Invasive Carcinoma	Shallow Deletion	0.038025
Breast Invasive Carcinoma	Shallow Deletion	0.027049
Breast Invasive Carcinoma	Shallow Deletion	0.0272
Breast Invasive Carcinoma	Shallow Deletion	0.033521
Breast Invasive Carcinoma	Shallow Deletion	0.035333
Breast Invasive Carcinoma	Shallow Deletion	0.027337
Breast Invasive Carcinoma	Shallow Deletion	0.031753
Breast Invasive Carcinoma	Shallow Deletion	0.028077
Breast Invasive Carcinoma	Shallow Deletion	0.034345
Breast Invasive Carcinoma	Shallow Deletion	0.028725
Breast Invasive Carcinoma	Shallow Deletion	0.026992
Breast Invasive Carcinoma	Shallow Deletion	0.038473
Breast Invasive Carcinoma	Shallow Deletion	0.036824
Breast Invasive Carcinoma	Shallow Deletion	0.040461
Breast Invasive Carcinoma	Shallow Deletion	0.031912
Breast Invasive Carcinoma	Shallow Deletion	0.049625
Breast Invasive Carcinoma	Shallow Deletion	0.05326
Breast Invasive Carcinoma	Shallow Deletion	0.027679
Breast Invasive Carcinoma	Shallow Deletion	0.037931
Breast Invasive Carcinoma	Shallow Deletion	0.029034
Breast Invasive Carcinoma	Shallow Deletion	0.032581
Breast Invasive Carcinoma	Shallow Deletion	0.0367
Breast Invasive Carcinoma	Shallow Deletion	0.026838
Breast Invasive Carcinoma	Shallow Deletion	0.027021
Breast Invasive Carcinoma	Shallow Deletion	0.031684
Breast Invasive Carcinoma	Shallow Deletion	0.023946
Breast Invasive Carcinoma	Shallow Deletion	0.035473
Breast Invasive Carcinoma	Shallow Deletion	0.032764
Breast Invasive Carcinoma	Shallow Deletion	0.030539
Breast Invasive Carcinoma	Shallow Deletion	0.030776
Breast Invasive Carcinoma	Shallow Deletion	0.025307
Breast Invasive Carcinoma	Shallow Deletion	0.040044
Breast Invasive Carcinoma	Shallow Deletion	0.050391
Breast Invasive Carcinoma	Shallow Deletion	0.048506
Breast Invasive Carcinoma	Shallow Deletion	0.038884
Breast Invasive Carcinoma	Shallow Deletion	0.030957
Breast Invasive Carcinoma	Shallow Deletion	0.03328
Breast Invasive Carcinoma	Shallow Deletion	0.042979
Breast Invasive Carcinoma	Shallow Deletion	0.044283
Breast Invasive Carcinoma	Shallow Deletion	0.049898
Breast Invasive Carcinoma	Shallow Deletion	0.055991
Breast Invasive Carcinoma	Shallow Deletion	0.042351
Breast Invasive Carcinoma	Shallow Deletion	0.031778
Breast Invasive Carcinoma	Shallow Deletion	0.037204
Breast Invasive Carcinoma	Shallow Deletion	0.026329
Breast Invasive Carcinoma	Shallow Deletion	0.035955
Breast Invasive Carcinoma	Shallow Deletion	0.034499
Breast Invasive Carcinoma	Shallow Deletion	0.022466
Breast Invasive Carcinoma	Shallow Deletion	0.029193
Breast Invasive Carcinoma	Shallow Deletion	0.027647
Breast Invasive Carcinoma	Shallow Deletion	0.051897
Breast Invasive Carcinoma	Shallow Deletion	0.030397
Breast Invasive Carcinoma	Shallow Deletion	0.026292
Breast Invasive Carcinoma	Shallow Deletion	0.041401
Breast Invasive Carcinoma	Shallow Deletion	0.03586
Breast Invasive Carcinoma	Shallow Deletion	0.026825
Breast Invasive Carcinoma	Shallow Deletion	0.034272
Breast Invasive Carcinoma	Shallow Deletion	0.03103
Breast Invasive Carcinoma	Shallow Deletion	0.030397
Breast Invasive Carcinoma	Shallow Deletion	0.031452
Breast Invasive Carcinoma	Shallow Deletion	0.029987
Breast Invasive Carcinoma	Shallow Deletion	0.038963
Breast Invasive Carcinoma	Shallow Deletion	0.029629
Breast Invasive Carcinoma	Shallow Deletion	0.034799
Breast Invasive Carcinoma	Shallow Deletion	0.044107
Breast Invasive Carcinoma	Shallow Deletion	0.030804
Breast Invasive Carcinoma	Shallow Deletion	0.029475
Breast Invasive Carcinoma	Shallow Deletion	0.030997
Breast Invasive Carcinoma	Shallow Deletion	0.038741
Breast Invasive Carcinoma	Shallow Deletion	0.022327
Breast Invasive Carcinoma	Shallow Deletion	0.02914
Breast Invasive Carcinoma	Shallow Deletion	0.029015
Breast Invasive Carcinoma	Shallow Deletion	0.038525
Breast Invasive Carcinoma	Shallow Deletion	0.024874
Breast Invasive Carcinoma	Shallow Deletion	0.035334
Breast Invasive Carcinoma	Shallow Deletion	0.038418
Breast Invasive Carcinoma	Shallow Deletion	0.041053
Breast Invasive Carcinoma	Shallow Deletion	0.035459
Breast Invasive Carcinoma	Shallow Deletion	0.029525
Breast Invasive Carcinoma	Shallow Deletion	0.03224
Breast Invasive Carcinoma	Shallow Deletion	0.024062
Breast Invasive Carcinoma	Shallow Deletion	0.024694
Breast Invasive Carcinoma	Shallow Deletion	0.033865
Breast Invasive Carcinoma	Shallow Deletion	0.041282
Breast Invasive Carcinoma	Shallow Deletion	0.038011
Breast Invasive Carcinoma	Shallow Deletion	0.032358
Breast Invasive Carcinoma	Shallow Deletion	0.042947
Breast Invasive Carcinoma	Shallow Deletion	0.031504
Breast Invasive Carcinoma	Shallow Deletion	0.037619
Breast Invasive Carcinoma	Shallow Deletion	0.040076
Breast Invasive Carcinoma	Shallow Deletion	0.030253
Breast Invasive Carcinoma	Shallow Deletion	0.031998
Breast Invasive Carcinoma	Shallow Deletion	0.03468
Breast Invasive Carcinoma	Shallow Deletion	0.025881
Breast Invasive Carcinoma	Shallow Deletion	0.042537
Breast Invasive Carcinoma	Shallow Deletion	0.032314
Breast Invasive Carcinoma	Shallow Deletion	0.025385
Breast Invasive Carcinoma	Shallow Deletion	0.054903
Breast Invasive Carcinoma	Shallow Deletion	0.040908
Breast Invasive Carcinoma	Shallow Deletion	0.033745
Breast Invasive Carcinoma	Shallow Deletion	0.03654
Breast Invasive Carcinoma	Shallow Deletion	0.024471
Breast Invasive Carcinoma	Shallow Deletion	0.028258
Breast Invasive Carcinoma	Shallow Deletion	0.034603
Breast Invasive Carcinoma	Shallow Deletion	0.033181
Breast Invasive Carcinoma	Shallow Deletion	0.024227
Breast Invasive Carcinoma	Shallow Deletion	0.04463
Breast Invasive Carcinoma	Shallow Deletion	0.035968
Breast Invasive Carcinoma	Shallow Deletion	0.026754
Breast Invasive Carcinoma	Shallow Deletion	0.05237
Breast Invasive Carcinoma	Shallow Deletion	0.031967
Breast Invasive Carcinoma	Shallow Deletion	0.034935
Breast Invasive Carcinoma	Shallow Deletion	0.03329
Breast Invasive Carcinoma	Shallow Deletion	0.030056
Breast Invasive Carcinoma	Shallow Deletion	0.036729
Breast Invasive Carcinoma	Shallow Deletion	0.04499
Breast Invasive Carcinoma	Shallow Deletion	0.024943
Breast Invasive Carcinoma	Shallow Deletion	0.02783
Breast Invasive Carcinoma	Shallow Deletion	0.033893
Breast Invasive Carcinoma	Shallow Deletion	0.060581
Breast Invasive Carcinoma	Shallow Deletion	0.030675
Breast Invasive Carcinoma	Shallow Deletion	0.048116
Breast Invasive Carcinoma	Shallow Deletion	0.036139
Breast Invasive Carcinoma	Shallow Deletion	0.038759
Breast Invasive Carcinoma	Diploid	0.033164
Breast Invasive Carcinoma	Diploid	0.031194
Breast Invasive Carcinoma	Diploid	0.037735
Breast Invasive Carcinoma	Diploid	0.036472
Breast Invasive Carcinoma	Diploid	0.024747
Breast Invasive Carcinoma	Diploid	0.030523
Breast Invasive Carcinoma	Diploid	0.024577
Breast Invasive Carcinoma	Diploid	0.033721
Breast Invasive Carcinoma	Diploid	0.026236
Breast Invasive Carcinoma	Diploid	0.039939
Breast Invasive Carcinoma	Diploid	0.027703
Breast Invasive Carcinoma	Diploid	0.026355
Breast Invasive Carcinoma	Diploid	0.029254
Breast Invasive Carcinoma	Diploid	0.033918
Breast Invasive Carcinoma	Diploid	0.031784
Breast Invasive Carcinoma	Diploid	0.031916
Breast Invasive Carcinoma	Diploid	0.033689
Breast Invasive Carcinoma	Diploid	0.043228
Breast Invasive Carcinoma	Diploid	0.040632
Breast Invasive Carcinoma	Diploid	0.042894
Breast Invasive Carcinoma	Diploid	0.046691
Breast Invasive Carcinoma	Diploid	0.030513
Breast Invasive Carcinoma	Diploid	0.035945
Breast Invasive Carcinoma	Diploid	0.04201
Breast Invasive Carcinoma	Diploid	0.039508
Breast Invasive Carcinoma	Diploid	0.040685
Breast Invasive Carcinoma	Diploid	0.028923
Breast Invasive Carcinoma	Diploid	0.036787
Breast Invasive Carcinoma	Diploid	0.025467
Breast Invasive Carcinoma	Diploid	0.028218
Breast Invasive Carcinoma	Diploid	0.032316
Breast Invasive Carcinoma	Diploid	0.02696
Breast Invasive Carcinoma	Diploid	0.034427
Breast Invasive Carcinoma	Diploid	0.028858
Breast Invasive Carcinoma	Diploid	0.024037
Breast Invasive Carcinoma	Diploid	0.025501
Breast Invasive Carcinoma	Diploid	0.025083
Breast Invasive Carcinoma	Diploid	0.030512
Breast Invasive Carcinoma	Diploid	0.029546
Breast Invasive Carcinoma	Diploid	0.029226
Breast Invasive Carcinoma	Diploid	0.030511
Breast Invasive Carcinoma	Diploid	0.023151
Breast Invasive Carcinoma	Diploid	0.03495
Breast Invasive Carcinoma	Diploid	0.034087
Breast Invasive Carcinoma	Diploid	0.035107
Breast Invasive Carcinoma	Diploid	0.035643
Breast Invasive Carcinoma	Diploid	0.039059
Breast Invasive Carcinoma	Diploid	0.041158
Breast Invasive Carcinoma	Diploid	0.049315
Breast Invasive Carcinoma	Diploid	0.026478
Breast Invasive Carcinoma	Diploid	0.028714
Breast Invasive Carcinoma	Diploid	0.026907
Breast Invasive Carcinoma	Diploid	0.029052
Breast Invasive Carcinoma	Diploid	0.02535
Breast Invasive Carcinoma	Diploid	0.023684
Breast Invasive Carcinoma	Diploid	0.026821
Breast Invasive Carcinoma	Diploid	0.029804
Breast Invasive Carcinoma	Diploid	0.028701
Breast Invasive Carcinoma	Diploid	0.0263
Breast Invasive Carcinoma	Diploid	0.046252
Breast Invasive Carcinoma	Diploid	0.037968
Breast Invasive Carcinoma	Diploid	0.03197
Breast Invasive Carcinoma	Diploid	0.036489
Breast Invasive Carcinoma	Diploid	0.035711
Breast Invasive Carcinoma	Diploid	0.039019
Breast Invasive Carcinoma	Diploid	0.029321
Breast Invasive Carcinoma	Diploid	0.029627
Breast Invasive Carcinoma	Diploid	0.02794
Breast Invasive Carcinoma	Diploid	0.022091
Breast Invasive Carcinoma	Diploid	0.028826
Breast Invasive Carcinoma	Diploid	0.024694
Breast Invasive Carcinoma	Diploid	0.023998
Breast Invasive Carcinoma	Diploid	0.025312
Breast Invasive Carcinoma	Diploid	0.023873
Breast Invasive Carcinoma	Diploid	0.028862
Breast Invasive Carcinoma	Diploid	0.03375
Breast Invasive Carcinoma	Diploid	0.027694
Breast Invasive Carcinoma	Diploid	0.031832
Breast Invasive Carcinoma	Diploid	0.028868
Breast Invasive Carcinoma	Diploid	0.03123
Breast Invasive Carcinoma	Diploid	0.028558
Breast Invasive Carcinoma	Diploid	0.032053
Breast Invasive Carcinoma	Diploid	0.022282
Breast Invasive Carcinoma	Diploid	0.034556
Breast Invasive Carcinoma	Diploid	0.031769
Breast Invasive Carcinoma	Diploid	0.032711
Breast Invasive Carcinoma	Diploid	0.029547
Breast Invasive Carcinoma	Diploid	0.023535
Breast Invasive Carcinoma	Diploid	0.030819
Breast Invasive Carcinoma	Diploid	0.053931
Breast Invasive Carcinoma	Diploid	0.04264
Breast Invasive Carcinoma	Diploid	0.037581
Breast Invasive Carcinoma	Diploid	0.033019
Breast Invasive Carcinoma	Diploid	0.034088
Breast Invasive Carcinoma	Diploid	0.033059
Breast Invasive Carcinoma	Diploid	0.03701
Breast Invasive Carcinoma	Diploid	0.044575
Breast Invasive Carcinoma	Diploid	0.03184
Breast Invasive Carcinoma	Diploid	0.040689
Breast Invasive Carcinoma	Diploid	0.040997
Breast Invasive Carcinoma	Diploid	0.031424
Breast Invasive Carcinoma	Diploid	0.032975
Breast Invasive Carcinoma	Diploid	0.033982
Breast Invasive Carcinoma	Diploid	0.040082
Breast Invasive Carcinoma	Diploid	0.031154
Breast Invasive Carcinoma	Diploid	0.029117
Breast Invasive Carcinoma	Diploid	0.025094
Breast Invasive Carcinoma	Diploid	0.026723
Breast Invasive Carcinoma	Diploid	0.039901
Breast Invasive Carcinoma	Diploid	0.026668
Breast Invasive Carcinoma	Diploid	0.028331
Breast Invasive Carcinoma	Diploid	0.03124
Breast Invasive Carcinoma	Diploid	0.038349
Breast Invasive Carcinoma	Diploid	0.037234
Breast Invasive Carcinoma	Diploid	0.02848
Breast Invasive Carcinoma	Diploid	0.036808
Breast Invasive Carcinoma	Diploid	0.041085
Breast Invasive Carcinoma	Diploid	0.032102
Breast Invasive Carcinoma	Diploid	0.034923
Breast Invasive Carcinoma	Diploid	0.0414
Breast Invasive Carcinoma	Diploid	0.035167
Breast Invasive Carcinoma	Diploid	0.035716
Breast Invasive Carcinoma	Diploid	0.029116
Breast Invasive Carcinoma	Diploid	0.027405
Breast Invasive Carcinoma	Diploid	0.027288
Breast Invasive Carcinoma	Diploid	0.025854
Breast Invasive Carcinoma	Diploid	0.023783
Breast Invasive Carcinoma	Diploid	0.032878
Breast Invasive Carcinoma	Diploid	0.022011
Breast Invasive Carcinoma	Diploid	0.026117
Breast Invasive Carcinoma	Diploid	0.022465
Breast Invasive Carcinoma	Diploid	0.020833
Breast Invasive Carcinoma	Diploid	0.023994
Breast Invasive Carcinoma	Diploid	0.02618
Breast Invasive Carcinoma	Diploid	0.03051
Breast Invasive Carcinoma	Diploid	0.027176
Breast Invasive Carcinoma	Diploid	0.029229
Breast Invasive Carcinoma	Diploid	0.027203
Breast Invasive Carcinoma	Diploid	0.040098
Breast Invasive Carcinoma	Diploid	0.029185
Breast Invasive Carcinoma	Diploid	0.033658
Breast Invasive Carcinoma	Diploid	0.039298
Breast Invasive Carcinoma	Diploid	0.030458
Breast Invasive Carcinoma	Diploid	0.040789
Breast Invasive Carcinoma	Diploid	0.044317
Breast Invasive Carcinoma	Diploid	0.042536
Breast Invasive Carcinoma	Diploid	0.03753
Breast Invasive Carcinoma	Diploid	0.036696
Breast Invasive Carcinoma	Diploid	0.04465
Breast Invasive Carcinoma	Diploid	0.034811
Breast Invasive Carcinoma	Diploid	0.026935
Breast Invasive Carcinoma	Diploid	0.02392
Breast Invasive Carcinoma	Diploid	0.037682
Breast Invasive Carcinoma	Diploid	0.037338
Breast Invasive Carcinoma	Diploid	0.053326
Breast Invasive Carcinoma	Diploid	0.036106
Breast Invasive Carcinoma	Diploid	0.039841
Breast Invasive Carcinoma	Diploid	0.038854
Breast Invasive Carcinoma	Diploid	0.04033
Breast Invasive Carcinoma	Diploid	0.044941
Breast Invasive Carcinoma	Diploid	0.032779
Breast Invasive Carcinoma	Diploid	0.031739
Breast Invasive Carcinoma	Diploid	0.036128
Breast Invasive Carcinoma	Diploid	0.039034
Breast Invasive Carcinoma	Diploid	0.049994
Breast Invasive Carcinoma	Diploid	0.040346
Breast Invasive Carcinoma	Diploid	0.026247
Breast Invasive Carcinoma	Diploid	0.032165
Breast Invasive Carcinoma	Diploid	0.030289
Breast Invasive Carcinoma	Diploid	0.03894
Breast Invasive Carcinoma	Diploid	0.06945
Breast Invasive Carcinoma	Diploid	0.028515
Breast Invasive Carcinoma	Diploid	0.036577
Breast Invasive Carcinoma	Diploid	0.03585
Breast Invasive Carcinoma	Diploid	0.037283
Breast Invasive Carcinoma	Diploid	0.032479
Breast Invasive Carcinoma	Diploid	0.050312
Breast Invasive Carcinoma	Diploid	0.054639
Breast Invasive Carcinoma	Diploid	0.029233
Breast Invasive Carcinoma	Diploid	0.025063
Breast Invasive Carcinoma	Diploid	0.033815
Breast Invasive Carcinoma	Diploid	0.025848
Breast Invasive Carcinoma	Diploid	0.026758
Breast Invasive Carcinoma	Diploid	0.02904
Breast Invasive Carcinoma	Diploid	0.031473
Breast Invasive Carcinoma	Diploid	0.030975
Breast Invasive Carcinoma	Diploid	0.031084
Breast Invasive Carcinoma	Diploid	0.027135
Breast Invasive Carcinoma	Diploid	0.022973
Breast Invasive Carcinoma	Diploid	0.025958
Breast Invasive Carcinoma	Diploid	0.020988
Breast Invasive Carcinoma	Diploid	0.023038
Breast Invasive Carcinoma	Diploid	0.032234
Breast Invasive Carcinoma	Diploid	0.026147
Breast Invasive Carcinoma	Diploid	0.030488
Breast Invasive Carcinoma	Diploid	0.041521
Breast Invasive Carcinoma	Diploid	0.035683
Breast Invasive Carcinoma	Diploid	0.029608
Breast Invasive Carcinoma	Diploid	0.02404
Breast Invasive Carcinoma	Diploid	0.03142
Breast Invasive Carcinoma	Diploid	0.03187
Breast Invasive Carcinoma	Diploid	0.031686
Breast Invasive Carcinoma	Diploid	0.025045
Breast Invasive Carcinoma	Diploid	0.02998
Breast Invasive Carcinoma	Diploid	0.027481
Breast Invasive Carcinoma	Diploid	0.028215
Breast Invasive Carcinoma	Diploid	0.027649
Breast Invasive Carcinoma	Diploid	0.024429
Breast Invasive Carcinoma	Diploid	0.030181
Breast Invasive Carcinoma	Diploid	0.023738
Breast Invasive Carcinoma	Diploid	0.032212
Breast Invasive Carcinoma	Diploid	0.033911
Breast Invasive Carcinoma	Diploid	0.026078
Breast Invasive Carcinoma	Diploid	0.031557
Breast Invasive Carcinoma	Diploid	0.027598
Breast Invasive Carcinoma	Diploid	0.028104
Breast Invasive Carcinoma	Diploid	0.024338
Breast Invasive Carcinoma	Diploid	0.026237
Breast Invasive Carcinoma	Diploid	0.028539
Breast Invasive Carcinoma	Diploid	0.03265
Breast Invasive Carcinoma	Diploid	0.030203
Breast Invasive Carcinoma	Diploid	0.027899
Breast Invasive Carcinoma	Diploid	0.021874
Breast Invasive Carcinoma	Diploid	0.028625
Breast Invasive Carcinoma	Diploid	0.02599
Breast Invasive Carcinoma	Diploid	0.024958
Breast Invasive Carcinoma	Diploid	0.027764
Breast Invasive Carcinoma	Diploid	0.025282
Breast Invasive Carcinoma	Diploid	0.025763
Breast Invasive Carcinoma	Diploid	0.028682
Breast Invasive Carcinoma	Diploid	0.028296
Breast Invasive Carcinoma	Diploid	0.030745
Breast Invasive Carcinoma	Diploid	0.029394
Breast Invasive Carcinoma	Diploid	0.02464
Breast Invasive Carcinoma	Diploid	0.026559
Breast Invasive Carcinoma	Diploid	0.036239
Breast Invasive Carcinoma	Diploid	0.024249
Breast Invasive Carcinoma	Diploid	0.024245
Breast Invasive Carcinoma	Diploid	0.031959
Breast Invasive Carcinoma	Diploid	0.026482
Breast Invasive Carcinoma	Diploid	0.02914
Breast Invasive Carcinoma	Diploid	0.04411
Breast Invasive Carcinoma	Diploid	0.036296
Breast Invasive Carcinoma	Diploid	0.054343
Breast Invasive Carcinoma	Diploid	0.036476
Breast Invasive Carcinoma	Diploid	0.039735
Breast Invasive Carcinoma	Diploid	0.025273
Breast Invasive Carcinoma	Diploid	0.030779
Breast Invasive Carcinoma	Diploid	0.03327
Breast Invasive Carcinoma	Diploid	0.042013
Breast Invasive Carcinoma	Diploid	0.042769
Breast Invasive Carcinoma	Diploid	0.043925
Breast Invasive Carcinoma	Diploid	0.027484
Breast Invasive Carcinoma	Diploid	0.023602
Breast Invasive Carcinoma	Diploid	0.02625
Breast Invasive Carcinoma	Diploid	0.025461
Breast Invasive Carcinoma	Diploid	0.02859
Breast Invasive Carcinoma	Diploid	0.028387
Breast Invasive Carcinoma	Diploid	0.03258
Breast Invasive Carcinoma	Diploid	0.022834
Breast Invasive Carcinoma	Diploid	0.022771
Breast Invasive Carcinoma	Diploid	0.020042
Breast Invasive Carcinoma	Diploid	0.020694
Breast Invasive Carcinoma	Diploid	0.023001
Breast Invasive Carcinoma	Diploid	0.032236
Breast Invasive Carcinoma	Diploid	0.026253
Breast Invasive Carcinoma	Diploid	0.030923
Breast Invasive Carcinoma	Diploid	0.026108
Breast Invasive Carcinoma	Diploid	0.026011
Breast Invasive Carcinoma	Diploid	0.034197
Breast Invasive Carcinoma	Diploid	0.024079
Breast Invasive Carcinoma	Diploid	0.024609
Breast Invasive Carcinoma	Diploid	0.03226
Breast Invasive Carcinoma	Diploid	0.057387
Breast Invasive Carcinoma	Diploid	0.027596
Breast Invasive Carcinoma	Diploid	0.038704
Breast Invasive Carcinoma	Diploid	0.038361
Breast Invasive Carcinoma	Diploid	0.027134
Breast Invasive Carcinoma	Diploid	0.028039
Breast Invasive Carcinoma	Diploid	0.024691
Breast Invasive Carcinoma	Diploid	0.029506
Breast Invasive Carcinoma	Diploid	0.026566
Breast Invasive Carcinoma	Diploid	0.03518
Breast Invasive Carcinoma	Diploid	0.026269
Breast Invasive Carcinoma	Diploid	0.029211
Breast Invasive Carcinoma	Diploid	0.036232
Breast Invasive Carcinoma	Diploid	0.024747
Breast Invasive Carcinoma	Diploid	0.030742
Breast Invasive Carcinoma	Diploid	0.025357
Breast Invasive Carcinoma	Diploid	0.027927
Breast Invasive Carcinoma	Diploid	0.031517
Breast Invasive Carcinoma	Diploid	0.026036
Breast Invasive Carcinoma	Diploid	0.021537
Breast Invasive Carcinoma	Diploid	0.027317
Breast Invasive Carcinoma	Diploid	0.029962
Breast Invasive Carcinoma	Diploid	0.019075
Breast Invasive Carcinoma	Diploid	0.022771
Breast Invasive Carcinoma	Diploid	0.022571
Breast Invasive Carcinoma	Diploid	0.028915
Breast Invasive Carcinoma	Diploid	0.022528
Breast Invasive Carcinoma	Diploid	0.025703
Breast Invasive Carcinoma	Diploid	0.02374
Breast Invasive Carcinoma	Diploid	0.027132
Breast Invasive Carcinoma	Diploid	0.025968
Breast Invasive Carcinoma	Diploid	0.024065
Breast Invasive Carcinoma	Diploid	0.029169
Breast Invasive Carcinoma	Diploid	0.022263
Breast Invasive Carcinoma	Diploid	0.023631
Breast Invasive Carcinoma	Diploid	0.02218
Breast Invasive Carcinoma	Diploid	0.025178
Breast Invasive Carcinoma	Diploid	0.020616
Breast Invasive Carcinoma	Diploid	0.025235
Breast Invasive Carcinoma	Diploid	0.022053
Breast Invasive Carcinoma	Diploid	0.032445
Breast Invasive Carcinoma	Diploid	0.035437
Breast Invasive Carcinoma	Diploid	0.02994
Breast Invasive Carcinoma	Diploid	0.027538
Breast Invasive Carcinoma	Diploid	0.02859
Breast Invasive Carcinoma	Diploid	0.029967
Breast Invasive Carcinoma	Diploid	0.022843
Breast Invasive Carcinoma	Diploid	0.038171
Breast Invasive Carcinoma	Diploid	0.028606
Breast Invasive Carcinoma	Diploid	0.027576
Breast Invasive Carcinoma	Diploid	0.039338
Breast Invasive Carcinoma	Diploid	0.03397
Breast Invasive Carcinoma	Diploid	0.023368
Breast Invasive Carcinoma	Diploid	0.021922
Breast Invasive Carcinoma	Diploid	0.023264
Breast Invasive Carcinoma	Diploid	0.020887
Breast Invasive Carcinoma	Diploid	0.027472
Breast Invasive Carcinoma	Diploid	0.032093
Breast Invasive Carcinoma	Diploid	0.022798
Breast Invasive Carcinoma	Diploid	0.027111
Breast Invasive Carcinoma	Diploid	0.027641
Breast Invasive Carcinoma	Diploid	0.027912
Breast Invasive Carcinoma	Diploid	0.032077
Breast Invasive Carcinoma	Diploid	0.030167
Breast Invasive Carcinoma	Diploid	0.025792
Breast Invasive Carcinoma	Diploid	0.034532
Breast Invasive Carcinoma	Diploid	0.027439
Breast Invasive Carcinoma	Diploid	0.023234
Breast Invasive Carcinoma	Diploid	0.032022
Breast Invasive Carcinoma	Diploid	0.021644
Breast Invasive Carcinoma	Diploid	0.033077
Breast Invasive Carcinoma	Diploid	0.034112
Breast Invasive Carcinoma	Diploid	0.025073
Breast Invasive Carcinoma	Diploid	0.034657
Breast Invasive Carcinoma	Diploid	0.040903
Breast Invasive Carcinoma	Diploid	0.032929
Breast Invasive Carcinoma	Diploid	0.032504
Breast Invasive Carcinoma	Diploid	0.024169
Breast Invasive Carcinoma	Gain	0.026842
Breast Invasive Carcinoma	Gain	0.037793
Breast Invasive Carcinoma	Gain	0.042538
Breast Invasive Carcinoma	Gain	0.042609
Breast Invasive Carcinoma	Gain	0.022021
Breast Invasive Carcinoma	Gain	0.031782
Breast Invasive Carcinoma	Gain	0.02437
Breast Invasive Carcinoma	Gain	0.031503
Breast Invasive Carcinoma	Gain	0.034613
Breast Invasive Carcinoma	Gain	0.025386
Breast Invasive Carcinoma	Gain	0.038855
Breast Invasive Carcinoma	Gain	0.023093
Breast Invasive Carcinoma	Gain	0.022735
Breast Invasive Carcinoma	Gain	0.023227
Breast Invasive Carcinoma	Gain	0.027315
Breast Invasive Carcinoma	Gain	0.035779
Breast Invasive Carcinoma	Gain	0.040446
Breast Invasive Carcinoma	Gain	0.02708
Breast Invasive Carcinoma	Gain	0.025557
Breast Invasive Carcinoma	Gain	0.032256
Breast Invasive Carcinoma	Gain	0.025621
Breast Invasive Carcinoma	Gain	0.03432
Breast Invasive Carcinoma	Gain	0.029878
Breast Invasive Carcinoma	Gain	0.033028
Breast Invasive Carcinoma	Gain	0.024503
Breast Invasive Carcinoma	Gain	0.02216
Breast Invasive Carcinoma	Gain	0.035003
Breast Invasive Carcinoma	Gain	0.036505
Breast Invasive Carcinoma	Gain	0.03911
Breast Invasive Carcinoma	Gain	0.035346
Breast Invasive Carcinoma	Gain	0.024524
Breast Invasive Carcinoma	Gain	0.024237
Breast Invasive Carcinoma	Gain	0.032374
Breast Invasive Carcinoma	Gain	0.042248
Breast Invasive Carcinoma	Gain	0.037443
Breast Invasive Carcinoma	Gain	0.027543
Breast Invasive Carcinoma	Gain	0.044644
Breast Invasive Carcinoma	Gain	0.021109
Breast Invasive Carcinoma	Gain	0.028878
Breast Invasive Carcinoma	Gain	0.024536
Breast Invasive Carcinoma	Gain	0.030016
Breast Invasive Carcinoma	Gain	0.038034
Breast Invasive Carcinoma	Gain	0.02596
Breast Invasive Carcinoma	Gain	0.024734
Breast Invasive Carcinoma	Gain	0.023665
Breast Invasive Carcinoma	Gain	0.027767
Breast Invasive Carcinoma	Gain	0.024549
Breast Invasive Carcinoma	Gain	0.019794
Breast Invasive Carcinoma	Gain	0.024607
Breast Invasive Carcinoma	Gain	0.024248
Breast Invasive Carcinoma	Gain	0.029288
Breast Invasive Carcinoma	Gain	0.032466
Breast Invasive Carcinoma	Gain	0.027822
Breast Invasive Carcinoma	Gain	0.027308
Breast Invasive Carcinoma	Gain	0.040091
Breast Invasive Carcinoma	Gain	0.037471
Breast Invasive Carcinoma	Gain	0.023155
Breast Invasive Carcinoma	Gain	0.028452
Breast Invasive Carcinoma	Gain	0.022564
Breast Invasive Carcinoma	Gain	0.023135
Breast Invasive Carcinoma	Gain	0.024773
Breast Invasive Carcinoma	Gain	0.02205
Breast Invasive Carcinoma	Gain	0.027192
Breast Invasive Carcinoma	Gain	0.021532
Breast Invasive Carcinoma	Gain	0.032421
Breast Invasive Carcinoma	Gain	0.030383
Breast Invasive Carcinoma	Gain	0.020396
Breast Invasive Carcinoma	Gain	0.022532
Breast Invasive Carcinoma	Amplification	0.020169
Breast Invasive Carcinoma	Amplification	0.020547
Colorectal Adenocarcinoma	Shallow Deletion	0.027663
Colorectal Adenocarcinoma	Shallow Deletion	0.022035
Colorectal Adenocarcinoma	Shallow Deletion	0.018112
Colorectal Adenocarcinoma	Shallow Deletion	0.018849
Colorectal Adenocarcinoma	Shallow Deletion	0.018811
Colorectal Adenocarcinoma	Shallow Deletion	0.015345
Colorectal Adenocarcinoma	Shallow Deletion	0.015282
Colorectal Adenocarcinoma	Shallow Deletion	0.016703
Colorectal Adenocarcinoma	Shallow Deletion	0.016606
Colorectal Adenocarcinoma	Shallow Deletion	0.02656
Colorectal Adenocarcinoma	Shallow Deletion	0.015782
Colorectal Adenocarcinoma	Shallow Deletion	0.019472
Colorectal Adenocarcinoma	Shallow Deletion	0.028993
Colorectal Adenocarcinoma	Shallow Deletion	0.02909
Colorectal Adenocarcinoma	Shallow Deletion	0.035488
Colorectal Adenocarcinoma	Shallow Deletion	0.022738
Colorectal Adenocarcinoma	Shallow Deletion	0.025691
Colorectal Adenocarcinoma	Shallow Deletion	0.016135
Colorectal Adenocarcinoma	Shallow Deletion	0.014639
Colorectal Adenocarcinoma	Shallow Deletion	0.023986
Colorectal Adenocarcinoma	Shallow Deletion	0.019742
Colorectal Adenocarcinoma	Shallow Deletion	0.018591
Colorectal Adenocarcinoma	Shallow Deletion	0.018231
Colorectal Adenocarcinoma	Shallow Deletion	0.015196
Colorectal Adenocarcinoma	Shallow Deletion	0.015702
Colorectal Adenocarcinoma	Shallow Deletion	0.019618
Colorectal Adenocarcinoma	Shallow Deletion	0.015931
Colorectal Adenocarcinoma	Shallow Deletion	0.023376
Colorectal Adenocarcinoma	Shallow Deletion	0.021883
Colorectal Adenocarcinoma	Shallow Deletion	0.013833
Colorectal Adenocarcinoma	Shallow Deletion	0.012865
Colorectal Adenocarcinoma	Shallow Deletion	0.018224
Colorectal Adenocarcinoma	Shallow Deletion	0.021091
Colorectal Adenocarcinoma	Shallow Deletion	0.020121
Colorectal Adenocarcinoma	Shallow Deletion	0.013324
Colorectal Adenocarcinoma	Shallow Deletion	0.017297
Colorectal Adenocarcinoma	Shallow Deletion	0.014525
Colorectal Adenocarcinoma	Shallow Deletion	0.020751
Colorectal Adenocarcinoma	Shallow Deletion	0.022007
Colorectal Adenocarcinoma	Shallow Deletion	0.018686
Colorectal Adenocarcinoma	Shallow Deletion	0.017797
Colorectal Adenocarcinoma	Shallow Deletion	0.015944
Colorectal Adenocarcinoma	Shallow Deletion	0.025359
Colorectal Adenocarcinoma	Shallow Deletion	0.016014
Colorectal Adenocarcinoma	Shallow Deletion	0.025897
Colorectal Adenocarcinoma	Shallow Deletion	0.02004
Colorectal Adenocarcinoma	Shallow Deletion	0.018435
Colorectal Adenocarcinoma	Shallow Deletion	0.018992
Colorectal Adenocarcinoma	Shallow Deletion	0.017986
Colorectal Adenocarcinoma	Shallow Deletion	0.017297
Colorectal Adenocarcinoma	Shallow Deletion	0.0163
Colorectal Adenocarcinoma	Shallow Deletion	0.019448
Colorectal Adenocarcinoma	Shallow Deletion	0.015928
Colorectal Adenocarcinoma	Shallow Deletion	0.017713
Colorectal Adenocarcinoma	Shallow Deletion	0.013097
Colorectal Adenocarcinoma	Shallow Deletion	0.016757
Colorectal Adenocarcinoma	Shallow Deletion	0.018814
Colorectal Adenocarcinoma	Shallow Deletion	0.024369
Colorectal Adenocarcinoma	Shallow Deletion	0.015697
Colorectal Adenocarcinoma	Shallow Deletion	0.017712
Colorectal Adenocarcinoma	Shallow Deletion	0.020061
Colorectal Adenocarcinoma	Shallow Deletion	0.021866
Colorectal Adenocarcinoma	Shallow Deletion	0.022237
Colorectal Adenocarcinoma	Shallow Deletion	0.020925
Colorectal Adenocarcinoma	Shallow Deletion	0.015732
Colorectal Adenocarcinoma	Shallow Deletion	0.018006
Colorectal Adenocarcinoma	Shallow Deletion	0.020414
Colorectal Adenocarcinoma	Shallow Deletion	0.016682
Colorectal Adenocarcinoma	Shallow Deletion	0.018076
Colorectal Adenocarcinoma	Shallow Deletion	0.018962
Colorectal Adenocarcinoma	Shallow Deletion	0.018866
Colorectal Adenocarcinoma	Shallow Deletion	0.021831
Colorectal Adenocarcinoma	Shallow Deletion	0.021191
Colorectal Adenocarcinoma	Shallow Deletion	0.015835
Colorectal Adenocarcinoma	Shallow Deletion	0.015514
Colorectal Adenocarcinoma	Shallow Deletion	0.022683
Colorectal Adenocarcinoma	Shallow Deletion	0.061791
Colorectal Adenocarcinoma	Shallow Deletion	0.023348
Colorectal Adenocarcinoma	Shallow Deletion	0.018165
Colorectal Adenocarcinoma	Shallow Deletion	0.019844
Colorectal Adenocarcinoma	Shallow Deletion	0.018832
Colorectal Adenocarcinoma	Shallow Deletion	0.028475
Colorectal Adenocarcinoma	Shallow Deletion	0.016283
Colorectal Adenocarcinoma	Shallow Deletion	0.017809
Colorectal Adenocarcinoma	Shallow Deletion	0.020416
Colorectal Adenocarcinoma	Shallow Deletion	0.026272
Colorectal Adenocarcinoma	Shallow Deletion	0.018896
Colorectal Adenocarcinoma	Shallow Deletion	0.013263
Colorectal Adenocarcinoma	Shallow Deletion	0.015272
Colorectal Adenocarcinoma	Shallow Deletion	0.020942
Colorectal Adenocarcinoma	Shallow Deletion	0.017129
Colorectal Adenocarcinoma	Shallow Deletion	0.017264
Colorectal Adenocarcinoma	Shallow Deletion	0.016121
Colorectal Adenocarcinoma	Shallow Deletion	0.017916
Colorectal Adenocarcinoma	Shallow Deletion	0.015349
Colorectal Adenocarcinoma	Shallow Deletion	0.013298
Colorectal Adenocarcinoma	Shallow Deletion	0.016749
Colorectal Adenocarcinoma	Shallow Deletion	0.01517
Colorectal Adenocarcinoma	Shallow Deletion	0.019118
Colorectal Adenocarcinoma	Shallow Deletion	0.017981
Colorectal Adenocarcinoma	Shallow Deletion	0.019152
Colorectal Adenocarcinoma	Shallow Deletion	0.014728
Colorectal Adenocarcinoma	Shallow Deletion	0.02029
Colorectal Adenocarcinoma	Shallow Deletion	0.033245
Colorectal Adenocarcinoma	Shallow Deletion	0.018432
Colorectal Adenocarcinoma	Shallow Deletion	0.017184
Colorectal Adenocarcinoma	Shallow Deletion	0.013844
Colorectal Adenocarcinoma	Shallow Deletion	0.015081
Colorectal Adenocarcinoma	Shallow Deletion	0.019891
Colorectal Adenocarcinoma	Shallow Deletion	0.016838
Colorectal Adenocarcinoma	Shallow Deletion	0.0164
Colorectal Adenocarcinoma	Shallow Deletion	0.019369
Colorectal Adenocarcinoma	Shallow Deletion	0.028921
Colorectal Adenocarcinoma	Shallow Deletion	0.0248
Colorectal Adenocarcinoma	Shallow Deletion	0.015198
Colorectal Adenocarcinoma	Shallow Deletion	0.021164
Colorectal Adenocarcinoma	Shallow Deletion	0.016323
Colorectal Adenocarcinoma	Shallow Deletion	0.022155
Colorectal Adenocarcinoma	Shallow Deletion	0.017538
Colorectal Adenocarcinoma	Shallow Deletion	0.019575
Colorectal Adenocarcinoma	Shallow Deletion	0.012397
Colorectal Adenocarcinoma	Shallow Deletion	0.0175
Colorectal Adenocarcinoma	Shallow Deletion	0.027067
Colorectal Adenocarcinoma	Shallow Deletion	0.019447
Colorectal Adenocarcinoma	Shallow Deletion	0.015919
Colorectal Adenocarcinoma	Shallow Deletion	0.018461
Colorectal Adenocarcinoma	Shallow Deletion	0.022323
Colorectal Adenocarcinoma	Shallow Deletion	0.019313
Colorectal Adenocarcinoma	Shallow Deletion	0.029276
Colorectal Adenocarcinoma	Shallow Deletion	0.024353
Colorectal Adenocarcinoma	Shallow Deletion	0.020973
Colorectal Adenocarcinoma	Shallow Deletion	0.019172
Colorectal Adenocarcinoma	Shallow Deletion	0.020655
Colorectal Adenocarcinoma	Shallow Deletion	0.020068
Colorectal Adenocarcinoma	Diploid	0.018355
Colorectal Adenocarcinoma	Diploid	0.016994
Colorectal Adenocarcinoma	Diploid	0.017525
Colorectal Adenocarcinoma	Diploid	0.021345
Colorectal Adenocarcinoma	Diploid	0.015221
Colorectal Adenocarcinoma	Diploid	0.021481
Colorectal Adenocarcinoma	Diploid	0.018402
Colorectal Adenocarcinoma	Diploid	0.018226
Colorectal Adenocarcinoma	Diploid	0.018869
Colorectal Adenocarcinoma	Diploid	0.023919
Colorectal Adenocarcinoma	Diploid	0.026776
Colorectal Adenocarcinoma	Diploid	0.024099
Colorectal Adenocarcinoma	Diploid	0.016322
Colorectal Adenocarcinoma	Diploid	0.07081
Colorectal Adenocarcinoma	Diploid	0.031036
Colorectal Adenocarcinoma	Diploid	0.015962
Colorectal Adenocarcinoma	Diploid	0.015714
Colorectal Adenocarcinoma	Diploid	0.015633
Colorectal Adenocarcinoma	Diploid	0.022423
Colorectal Adenocarcinoma	Diploid	0.015835
Colorectal Adenocarcinoma	Diploid	0.017564
Colorectal Adenocarcinoma	Diploid	0.01923
Colorectal Adenocarcinoma	Diploid	0.014487
Colorectal Adenocarcinoma	Diploid	0.016337
Colorectal Adenocarcinoma	Diploid	0.024837
Colorectal Adenocarcinoma	Diploid	0.014413
Colorectal Adenocarcinoma	Diploid	0.021886
Colorectal Adenocarcinoma	Diploid	0.022425
Colorectal Adenocarcinoma	Diploid	0.015401
Colorectal Adenocarcinoma	Diploid	0.011449
Colorectal Adenocarcinoma	Diploid	0.014658
Colorectal Adenocarcinoma	Diploid	0.016367
Colorectal Adenocarcinoma	Diploid	0.018812
Colorectal Adenocarcinoma	Diploid	0.016389
Colorectal Adenocarcinoma	Diploid	0.014445
Colorectal Adenocarcinoma	Diploid	0.014143
Colorectal Adenocarcinoma	Diploid	0.017813
Colorectal Adenocarcinoma	Diploid	0.017521
Colorectal Adenocarcinoma	Diploid	0.0149
Colorectal Adenocarcinoma	Diploid	0.014686
Colorectal Adenocarcinoma	Diploid	0.018633
Colorectal Adenocarcinoma	Diploid	0.036348
Colorectal Adenocarcinoma	Diploid	0.015572
Colorectal Adenocarcinoma	Diploid	0.021926
Colorectal Adenocarcinoma	Diploid	0.020752
Colorectal Adenocarcinoma	Diploid	0.019978
Colorectal Adenocarcinoma	Diploid	0.017422
Colorectal Adenocarcinoma	Diploid	0.023149
Colorectal Adenocarcinoma	Diploid	0.018956
Colorectal Adenocarcinoma	Diploid	0.02139
Colorectal Adenocarcinoma	Diploid	0.014173
Colorectal Adenocarcinoma	Diploid	0.010946
Colorectal Adenocarcinoma	Diploid	0.016971
Colorectal Adenocarcinoma	Diploid	0.017771
Colorectal Adenocarcinoma	Diploid	0.018676
Colorectal Adenocarcinoma	Diploid	0.011759
Colorectal Adenocarcinoma	Diploid	0.015516
Colorectal Adenocarcinoma	Diploid	0.015194
Colorectal Adenocarcinoma	Diploid	0.015315
Colorectal Adenocarcinoma	Diploid	0.016947
Colorectal Adenocarcinoma	Diploid	0.018067
Colorectal Adenocarcinoma	Diploid	0.018536
Colorectal Adenocarcinoma	Diploid	0.015825
Colorectal Adenocarcinoma	Diploid	0.017788
Colorectal Adenocarcinoma	Diploid	0.018666
Colorectal Adenocarcinoma	Diploid	0.022325
Colorectal Adenocarcinoma	Diploid	0.015715
Colorectal Adenocarcinoma	Diploid	0.016536
Colorectal Adenocarcinoma	Diploid	0.041853
Colorectal Adenocarcinoma	Diploid	0.01474
Colorectal Adenocarcinoma	Diploid	0.01881
Colorectal Adenocarcinoma	Diploid	0.022972
Colorectal Adenocarcinoma	Diploid	0.018413
Colorectal Adenocarcinoma	Diploid	0.017847
Colorectal Adenocarcinoma	Diploid	0.013292
Colorectal Adenocarcinoma	Diploid	0.015892
Colorectal Adenocarcinoma	Diploid	0.017687
Colorectal Adenocarcinoma	Diploid	0.015688
Colorectal Adenocarcinoma	Diploid	0.013479
Colorectal Adenocarcinoma	Diploid	0.017858
Colorectal Adenocarcinoma	Diploid	0.011965
Colorectal Adenocarcinoma	Diploid	0.01402
Colorectal Adenocarcinoma	Diploid	0.017422
Colorectal Adenocarcinoma	Diploid	0.015281
Colorectal Adenocarcinoma	Diploid	0.017373
Colorectal Adenocarcinoma	Diploid	0.016477
Colorectal Adenocarcinoma	Diploid	0.014595
Colorectal Adenocarcinoma	Diploid	0.016284
Colorectal Adenocarcinoma	Diploid	0.015998
Colorectal Adenocarcinoma	Diploid	0.016959
Colorectal Adenocarcinoma	Diploid	0.017657
Colorectal Adenocarcinoma	Diploid	0.018742
Colorectal Adenocarcinoma	Diploid	0.01597
Colorectal Adenocarcinoma	Diploid	0.013332
Colorectal Adenocarcinoma	Diploid	0.018865
Colorectal Adenocarcinoma	Diploid	0.015136
Colorectal Adenocarcinoma	Diploid	0.016946
Colorectal Adenocarcinoma	Diploid	0.016863
Colorectal Adenocarcinoma	Diploid	0.016611
Colorectal Adenocarcinoma	Diploid	0.01664
Colorectal Adenocarcinoma	Diploid	0.024061
Colorectal Adenocarcinoma	Diploid	0.016439
Colorectal Adenocarcinoma	Diploid	0.018272
Colorectal Adenocarcinoma	Diploid	0.017808
Colorectal Adenocarcinoma	Diploid	0.018287
Colorectal Adenocarcinoma	Diploid	0.016233
Colorectal Adenocarcinoma	Diploid	0.017028
Colorectal Adenocarcinoma	Diploid	0.013896
Colorectal Adenocarcinoma	Diploid	0.023826
Colorectal Adenocarcinoma	Diploid	0.014544
Colorectal Adenocarcinoma	Diploid	0.017176
Colorectal Adenocarcinoma	Diploid	0.017393
Colorectal Adenocarcinoma	Diploid	0.015857
Colorectal Adenocarcinoma	Diploid	0.015265
Colorectal Adenocarcinoma	Diploid	0.017728
Colorectal Adenocarcinoma	Diploid	0.041405
Colorectal Adenocarcinoma	Diploid	0.020136
Colorectal Adenocarcinoma	Diploid	0.019938
Colorectal Adenocarcinoma	Diploid	0.016661
Colorectal Adenocarcinoma	Diploid	0.019859
Colorectal Adenocarcinoma	Diploid	0.017449
Colorectal Adenocarcinoma	Diploid	0.018285
Colorectal Adenocarcinoma	Diploid	0.018431
Colorectal Adenocarcinoma	Diploid	0.016601
Colorectal Adenocarcinoma	Diploid	0.017899
Colorectal Adenocarcinoma	Diploid	0.025449
Colorectal Adenocarcinoma	Diploid	0.02025
Colorectal Adenocarcinoma	Diploid	0.017732
Colorectal Adenocarcinoma	Diploid	0.017781
Colorectal Adenocarcinoma	Diploid	0.014821
Colorectal Adenocarcinoma	Diploid	0.017881
Colorectal Adenocarcinoma	Diploid	0.017006
Colorectal Adenocarcinoma	Diploid	0.016598
Colorectal Adenocarcinoma	Diploid	0.026629
Colorectal Adenocarcinoma	Diploid	0.016347
Colorectal Adenocarcinoma	Diploid	0.013394
Colorectal Adenocarcinoma	Diploid	0.012452
Colorectal Adenocarcinoma	Diploid	0.014133
Colorectal Adenocarcinoma	Diploid	0.017258
Colorectal Adenocarcinoma	Diploid	0.015922
Colorectal Adenocarcinoma	Diploid	0.013731
Colorectal Adenocarcinoma	Diploid	0.022781
Colorectal Adenocarcinoma	Diploid	0.019433
Colorectal Adenocarcinoma	Diploid	0.018464
Colorectal Adenocarcinoma	Diploid	0.018181
Colorectal Adenocarcinoma	Diploid	0.018326
Colorectal Adenocarcinoma	Diploid	0.020138
Colorectal Adenocarcinoma	Diploid	0.018983
Colorectal Adenocarcinoma	Diploid	0.019565
Colorectal Adenocarcinoma	Diploid	0.019715
Colorectal Adenocarcinoma	Diploid	0.021978
Colorectal Adenocarcinoma	Diploid	0.025001
Colorectal Adenocarcinoma	Diploid	0.017856
Colorectal Adenocarcinoma	Diploid	0.021254
Colorectal Adenocarcinoma	Diploid	0.014058
Colorectal Adenocarcinoma	Diploid	0.016029
Colorectal Adenocarcinoma	Diploid	0.02267
Colorectal Adenocarcinoma	Diploid	0.01362
Colorectal Adenocarcinoma	Diploid	0.011962
Colorectal Adenocarcinoma	Diploid	0.013056
Colorectal Adenocarcinoma	Diploid	0.01279
Colorectal Adenocarcinoma	Diploid	0.017455
Colorectal Adenocarcinoma	Diploid	0.01254
Colorectal Adenocarcinoma	Diploid	0.014921
Colorectal Adenocarcinoma	Diploid	0.01702
Colorectal Adenocarcinoma	Diploid	0.019601
Colorectal Adenocarcinoma	Diploid	0.015687
Colorectal Adenocarcinoma	Diploid	0.014828
Colorectal Adenocarcinoma	Diploid	0.015742
Colorectal Adenocarcinoma	Diploid	0.017203
Colorectal Adenocarcinoma	Diploid	0.014225
Colorectal Adenocarcinoma	Diploid	0.013688
Colorectal Adenocarcinoma	Diploid	0.016726
Colorectal Adenocarcinoma	Diploid	0.019227
Colorectal Adenocarcinoma	Diploid	0.01567
Colorectal Adenocarcinoma	Diploid	0.01823
Colorectal Adenocarcinoma	Diploid	0.012328
Colorectal Adenocarcinoma	Diploid	0.016124
Colorectal Adenocarcinoma	Diploid	0.014065
Colorectal Adenocarcinoma	Diploid	0.011777
Colorectal Adenocarcinoma	Diploid	0.01297
Colorectal Adenocarcinoma	Diploid	0.012633
Colorectal Adenocarcinoma	Diploid	0.013718
Colorectal Adenocarcinoma	Diploid	0.014291
Colorectal Adenocarcinoma	Diploid	0.012358
Colorectal Adenocarcinoma	Diploid	0.01777
Colorectal Adenocarcinoma	Diploid	0.012481
Colorectal Adenocarcinoma	Diploid	0.014455
Colorectal Adenocarcinoma	Diploid	0.014998
Colorectal Adenocarcinoma	Diploid	0.016661
Colorectal Adenocarcinoma	Diploid	0.018203
Colorectal Adenocarcinoma	Diploid	0.01542
Colorectal Adenocarcinoma	Diploid	0.017771
Colorectal Adenocarcinoma	Diploid	0.015238
Colorectal Adenocarcinoma	Diploid	0.014834
Colorectal Adenocarcinoma	Diploid	0.023604
Colorectal Adenocarcinoma	Diploid	0.016467
Colorectal Adenocarcinoma	Diploid	0.014205
Colorectal Adenocarcinoma	Diploid	0.022436
Colorectal Adenocarcinoma	Diploid	0.016587
Colorectal Adenocarcinoma	Diploid	0.014856
Colorectal Adenocarcinoma	Diploid	0.018836
Colorectal Adenocarcinoma	Diploid	0.020875
Colorectal Adenocarcinoma	Diploid	0.017992
Colorectal Adenocarcinoma	Diploid	0.012281
Colorectal Adenocarcinoma	Diploid	0.017914
Colorectal Adenocarcinoma	Diploid	0.017573
Colorectal Adenocarcinoma	Diploid	0.017479
Colorectal Adenocarcinoma	Diploid	0.013766
Colorectal Adenocarcinoma	Diploid	0.012928
Colorectal Adenocarcinoma	Diploid	0.017972
Colorectal Adenocarcinoma	Diploid	0.012329
Colorectal Adenocarcinoma	Diploid	0.015293
Colorectal Adenocarcinoma	Diploid	0.017937
Colorectal Adenocarcinoma	Diploid	0.017749
Colorectal Adenocarcinoma	Diploid	0.013471
Colorectal Adenocarcinoma	Diploid	0.017192
Colorectal Adenocarcinoma	Diploid	0.020372
Colorectal Adenocarcinoma	Diploid	0.016837
Colorectal Adenocarcinoma	Diploid	0.015462
Colorectal Adenocarcinoma	Diploid	0.014274
Colorectal Adenocarcinoma	Diploid	0.016595
Colorectal Adenocarcinoma	Diploid	0.013948
Colorectal Adenocarcinoma	Diploid	0.015558
Colorectal Adenocarcinoma	Diploid	0.015411
Colorectal Adenocarcinoma	Diploid	0.016754
Colorectal Adenocarcinoma	Diploid	0.01494
Colorectal Adenocarcinoma	Diploid	0.017697
Colorectal Adenocarcinoma	Diploid	0.014531
Colorectal Adenocarcinoma	Diploid	0.016276
Colorectal Adenocarcinoma	Diploid	0.012674
Colorectal Adenocarcinoma	Diploid	0.01512
Colorectal Adenocarcinoma	Diploid	0.021434
Colorectal Adenocarcinoma	Diploid	0.017886
Colorectal Adenocarcinoma	Diploid	0.020027
Colorectal Adenocarcinoma	Diploid	0.021881
Colorectal Adenocarcinoma	Diploid	0.019159
Colorectal Adenocarcinoma	Diploid	0.020751
Colorectal Adenocarcinoma	Diploid	0.019071
Colorectal Adenocarcinoma	Diploid	0.023942
Colorectal Adenocarcinoma	Diploid	0.017253
Colorectal Adenocarcinoma	Diploid	0.02144
Colorectal Adenocarcinoma	Diploid	0.018937
Colorectal Adenocarcinoma	Gain	0.013028
Colorectal Adenocarcinoma	Gain	0.016885
Colorectal Adenocarcinoma	Gain	0.014837
Colorectal Adenocarcinoma	Gain	0.01753
Colorectal Adenocarcinoma	Gain	0.012102
Colorectal Adenocarcinoma	Gain	0.014632
Colorectal Adenocarcinoma	Gain	0.015153
Colorectal Adenocarcinoma	Gain	0.017464
Colorectal Adenocarcinoma	Gain	0.015628
Colorectal Adenocarcinoma	Gain	0.018431
Colorectal Adenocarcinoma	Gain	0.01064
Colorectal Adenocarcinoma	Gain	0.016155
Colorectal Adenocarcinoma	Gain	0.012033
Head and Neck Squamous Cell Carcinoma	Shallow Deletion	0.051638
Head and Neck Squamous Cell Carcinoma	Shallow Deletion	0.046586
Head and Neck Squamous Cell Carcinoma	Shallow Deletion	0.045319
Head and Neck Squamous Cell Carcinoma	Shallow Deletion	0.05379
Head and Neck Squamous Cell Carcinoma	Shallow Deletion	0.058378
Head and Neck Squamous Cell Carcinoma	Shallow Deletion	0.089934
Head and Neck Squamous Cell Carcinoma	Shallow Deletion	0.082729
Head and Neck Squamous Cell Carcinoma	Shallow Deletion	0.065563
Head and Neck Squamous Cell Carcinoma	Shallow Deletion	0.068357
Head and Neck Squamous Cell Carcinoma	Shallow Deletion	0.066535
Head and Neck Squamous Cell Carcinoma	Shallow Deletion	0.04838
Head and Neck Squamous Cell Carcinoma	Shallow Deletion	0.052829
Head and Neck Squamous Cell Carcinoma	Shallow Deletion	0.065155
Head and Neck Squamous Cell Carcinoma	Shallow Deletion	0.050037
Head and Neck Squamous Cell Carcinoma	Shallow Deletion	0.061368
Head and Neck Squamous Cell Carcinoma	Shallow Deletion	0.101558
Head and Neck Squamous Cell Carcinoma	Shallow Deletion	0.043435
Head and Neck Squamous Cell Carcinoma	Shallow Deletion	0.05257
Head and Neck Squamous Cell Carcinoma	Shallow Deletion	0.049569
Head and Neck Squamous Cell Carcinoma	Shallow Deletion	0.054915
Head and Neck Squamous Cell Carcinoma	Shallow Deletion	0.045833
Head and Neck Squamous Cell Carcinoma	Shallow Deletion	0.034551
Head and Neck Squamous Cell Carcinoma	Shallow Deletion	0.041819
Head and Neck Squamous Cell Carcinoma	Shallow Deletion	0.054249
Head and Neck Squamous Cell Carcinoma	Shallow Deletion	0.049299
Head and Neck Squamous Cell Carcinoma	Shallow Deletion	0.040343
Head and Neck Squamous Cell Carcinoma	Shallow Deletion	0.059786
Head and Neck Squamous Cell Carcinoma	Shallow Deletion	0.100635
Head and Neck Squamous Cell Carcinoma	Shallow Deletion	0.048874
Head and Neck Squamous Cell Carcinoma	Shallow Deletion	0.068634
Head and Neck Squamous Cell Carcinoma	Shallow Deletion	0.03791
Head and Neck Squamous Cell Carcinoma	Shallow Deletion	0.075982
Head and Neck Squamous Cell Carcinoma	Shallow Deletion	0.051615
Head and Neck Squamous Cell Carcinoma	Shallow Deletion	0.040763
Head and Neck Squamous Cell Carcinoma	Shallow Deletion	0.087042
Head and Neck Squamous Cell Carcinoma	Shallow Deletion	0.035957
Head and Neck Squamous Cell Carcinoma	Shallow Deletion	0.050568
Head and Neck Squamous Cell Carcinoma	Shallow Deletion	0.04901
Head and Neck Squamous Cell Carcinoma	Shallow Deletion	0.051927
Head and Neck Squamous Cell Carcinoma	Shallow Deletion	0.061958
Head and Neck Squamous Cell Carcinoma	Shallow Deletion	0.056044
Head and Neck Squamous Cell Carcinoma	Shallow Deletion	0.048103
Head and Neck Squamous Cell Carcinoma	Shallow Deletion	0.049312
Head and Neck Squamous Cell Carcinoma	Shallow Deletion	0.04477
Head and Neck Squamous Cell Carcinoma	Shallow Deletion	0.064613
Head and Neck Squamous Cell Carcinoma	Shallow Deletion	0.070123
Head and Neck Squamous Cell Carcinoma	Shallow Deletion	0.041984
Head and Neck Squamous Cell Carcinoma	Shallow Deletion	0.039657
Head and Neck Squamous Cell Carcinoma	Shallow Deletion	0.045207
Head and Neck Squamous Cell Carcinoma	Shallow Deletion	0.039663
Head and Neck Squamous Cell Carcinoma	Shallow Deletion	0.06296
Head and Neck Squamous Cell Carcinoma	Shallow Deletion	0.067801
Head and Neck Squamous Cell Carcinoma	Shallow Deletion	0.039945
Head and Neck Squamous Cell Carcinoma	Shallow Deletion	0.033101
Head and Neck Squamous Cell Carcinoma	Shallow Deletion	0.052399
Head and Neck Squamous Cell Carcinoma	Shallow Deletion	0.15119
Head and Neck Squamous Cell Carcinoma	Shallow Deletion	0.043053
Head and Neck Squamous Cell Carcinoma	Shallow Deletion	0.059601
Head and Neck Squamous Cell Carcinoma	Shallow Deletion	0.049633
Head and Neck Squamous Cell Carcinoma	Shallow Deletion	0.054924
Head and Neck Squamous Cell Carcinoma	Shallow Deletion	0.098043
Head and Neck Squamous Cell Carcinoma	Shallow Deletion	0.040214
Head and Neck Squamous Cell Carcinoma	Shallow Deletion	0.047594
Head and Neck Squamous Cell Carcinoma	Shallow Deletion	0.054536
Head and Neck Squamous Cell Carcinoma	Shallow Deletion	0.04541
Head and Neck Squamous Cell Carcinoma	Shallow Deletion	0.038088
Head and Neck Squamous Cell Carcinoma	Shallow Deletion	0.033979
Head and Neck Squamous Cell Carcinoma	Shallow Deletion	0.037352
Head and Neck Squamous Cell Carcinoma	Shallow Deletion	0.055785
Head and Neck Squamous Cell Carcinoma	Shallow Deletion	0.031248
Head and Neck Squamous Cell Carcinoma	Shallow Deletion	0.064605
Head and Neck Squamous Cell Carcinoma	Shallow Deletion	0.047945
Head and Neck Squamous Cell Carcinoma	Shallow Deletion	0.056906
Head and Neck Squamous Cell Carcinoma	Shallow Deletion	0.037817
Head and Neck Squamous Cell Carcinoma	Shallow Deletion	0.055132
Head and Neck Squamous Cell Carcinoma	Diploid	0.046111
Head and Neck Squamous Cell Carcinoma	Diploid	0.07667
Head and Neck Squamous Cell Carcinoma	Diploid	0.044896
Head and Neck Squamous Cell Carcinoma	Diploid	0.049398
Head and Neck Squamous Cell Carcinoma	Diploid	0.044032
Head and Neck Squamous Cell Carcinoma	Diploid	0.044411
Head and Neck Squamous Cell Carcinoma	Diploid	0.037666
Head and Neck Squamous Cell Carcinoma	Diploid	0.063287
Head and Neck Squamous Cell Carcinoma	Diploid	0.049234
Head and Neck Squamous Cell Carcinoma	Diploid	0.053089
Head and Neck Squamous Cell Carcinoma	Diploid	0.199109
Head and Neck Squamous Cell Carcinoma	Diploid	0.112577
Head and Neck Squamous Cell Carcinoma	Diploid	0.05691
Head and Neck Squamous Cell Carcinoma	Diploid	0.094471
Head and Neck Squamous Cell Carcinoma	Diploid	0.06708
Head and Neck Squamous Cell Carcinoma	Diploid	0.034741
Head and Neck Squamous Cell Carcinoma	Diploid	0.03279
Head and Neck Squamous Cell Carcinoma	Diploid	0.039051
Head and Neck Squamous Cell Carcinoma	Diploid	0.035743
Head and Neck Squamous Cell Carcinoma	Diploid	0.035825
Head and Neck Squamous Cell Carcinoma	Diploid	0.056692
Head and Neck Squamous Cell Carcinoma	Diploid	0.036743
Head and Neck Squamous Cell Carcinoma	Diploid	0.040083
Head and Neck Squamous Cell Carcinoma	Diploid	0.057762
Head and Neck Squamous Cell Carcinoma	Diploid	0.045605
Head and Neck Squamous Cell Carcinoma	Diploid	0.038543
Head and Neck Squamous Cell Carcinoma	Diploid	0.057454
Head and Neck Squamous Cell Carcinoma	Diploid	0.051509
Head and Neck Squamous Cell Carcinoma	Diploid	0.04783
Head and Neck Squamous Cell Carcinoma	Diploid	0.050206
Head and Neck Squamous Cell Carcinoma	Diploid	0.054871
Head and Neck Squamous Cell Carcinoma	Diploid	0.044848
Head and Neck Squamous Cell Carcinoma	Diploid	0.045793
Head and Neck Squamous Cell Carcinoma	Diploid	0.04757
Head and Neck Squamous Cell Carcinoma	Diploid	0.067875
Head and Neck Squamous Cell Carcinoma	Diploid	0.04488
Head and Neck Squamous Cell Carcinoma	Diploid	0.051461
Head and Neck Squamous Cell Carcinoma	Diploid	0.049292
Head and Neck Squamous Cell Carcinoma	Diploid	0.047502
Head and Neck Squamous Cell Carcinoma	Diploid	0.048747
Head and Neck Squamous Cell Carcinoma	Diploid	0.057962
Head and Neck Squamous Cell Carcinoma	Diploid	0.03545
Head and Neck Squamous Cell Carcinoma	Diploid	0.036733
Head and Neck Squamous Cell Carcinoma	Diploid	0.047291
Head and Neck Squamous Cell Carcinoma	Diploid	0.049938
Head and Neck Squamous Cell Carcinoma	Diploid	0.03929
Head and Neck Squamous Cell Carcinoma	Diploid	0.062672
Head and Neck Squamous Cell Carcinoma	Diploid	0.043129
Head and Neck Squamous Cell Carcinoma	Diploid	0.035632
Head and Neck Squamous Cell Carcinoma	Diploid	0.048056
Head and Neck Squamous Cell Carcinoma	Diploid	0.049086
Head and Neck Squamous Cell Carcinoma	Diploid	0.054244
Head and Neck Squamous Cell Carcinoma	Diploid	0.050754
Head and Neck Squamous Cell Carcinoma	Diploid	0.051683
Head and Neck Squamous Cell Carcinoma	Diploid	0.050713
Head and Neck Squamous Cell Carcinoma	Diploid	0.04913
Head and Neck Squamous Cell Carcinoma	Diploid	0.04575
Head and Neck Squamous Cell Carcinoma	Diploid	0.043796
Head and Neck Squamous Cell Carcinoma	Diploid	0.040599
Head and Neck Squamous Cell Carcinoma	Diploid	0.039687
Head and Neck Squamous Cell Carcinoma	Diploid	0.034562
Head and Neck Squamous Cell Carcinoma	Diploid	0.055755
Head and Neck Squamous Cell Carcinoma	Diploid	0.038613
Head and Neck Squamous Cell Carcinoma	Diploid	0.052705
Head and Neck Squamous Cell Carcinoma	Diploid	0.275056
Head and Neck Squamous Cell Carcinoma	Diploid	0.054552
Head and Neck Squamous Cell Carcinoma	Diploid	0.07647
Head and Neck Squamous Cell Carcinoma	Diploid	0.033722
Head and Neck Squamous Cell Carcinoma	Diploid	0.046007
Head and Neck Squamous Cell Carcinoma	Diploid	0.052673
Head and Neck Squamous Cell Carcinoma	Diploid	0.053895
Head and Neck Squamous Cell Carcinoma	Diploid	0.053202
Head and Neck Squamous Cell Carcinoma	Diploid	0.037405
Head and Neck Squamous Cell Carcinoma	Diploid	0.042643
Head and Neck Squamous Cell Carcinoma	Diploid	0.031305
Head and Neck Squamous Cell Carcinoma	Diploid	0.039989
Head and Neck Squamous Cell Carcinoma	Diploid	0.034906
Head and Neck Squamous Cell Carcinoma	Diploid	0.046383
Head and Neck Squamous Cell Carcinoma	Diploid	0.043474
Head and Neck Squamous Cell Carcinoma	Diploid	0.047366
Head and Neck Squamous Cell Carcinoma	Diploid	0.036993
Head and Neck Squamous Cell Carcinoma	Diploid	0.040617
Head and Neck Squamous Cell Carcinoma	Diploid	0.0413
Head and Neck Squamous Cell Carcinoma	Diploid	0.067147
Head and Neck Squamous Cell Carcinoma	Diploid	0.042248
Head and Neck Squamous Cell Carcinoma	Diploid	0.039985
Head and Neck Squamous Cell Carcinoma	Diploid	0.066387
Head and Neck Squamous Cell Carcinoma	Diploid	0.068679
Head and Neck Squamous Cell Carcinoma	Diploid	0.043039
Head and Neck Squamous Cell Carcinoma	Diploid	0.049779
Head and Neck Squamous Cell Carcinoma	Diploid	0.058265
Head and Neck Squamous Cell Carcinoma	Diploid	0.051813
Head and Neck Squamous Cell Carcinoma	Diploid	0.05336
Head and Neck Squamous Cell Carcinoma	Diploid	0.045371
Head and Neck Squamous Cell Carcinoma	Diploid	0.051936
Head and Neck Squamous Cell Carcinoma	Diploid	0.045368
Head and Neck Squamous Cell Carcinoma	Diploid	0.030552
Head and Neck Squamous Cell Carcinoma	Diploid	0.040596
Head and Neck Squamous Cell Carcinoma	Diploid	0.044162
Head and Neck Squamous Cell Carcinoma	Diploid	0.037594
Head and Neck Squamous Cell Carcinoma	Diploid	0.03807
Head and Neck Squamous Cell Carcinoma	Diploid	0.081631
Head and Neck Squamous Cell Carcinoma	Diploid	0.058991
Head and Neck Squamous Cell Carcinoma	Diploid	0.075979
Head and Neck Squamous Cell Carcinoma	Diploid	0.039174
Head and Neck Squamous Cell Carcinoma	Diploid	0.07251
Head and Neck Squamous Cell Carcinoma	Diploid	0.042504
Head and Neck Squamous Cell Carcinoma	Diploid	0.043656
Head and Neck Squamous Cell Carcinoma	Diploid	0.113869
Head and Neck Squamous Cell Carcinoma	Diploid	0.056493
Head and Neck Squamous Cell Carcinoma	Diploid	0.086579
Head and Neck Squamous Cell Carcinoma	Diploid	0.06294
Head and Neck Squamous Cell Carcinoma	Diploid	0.042451
Head and Neck Squamous Cell Carcinoma	Diploid	0.05373
Head and Neck Squamous Cell Carcinoma	Diploid	0.065747
Head and Neck Squamous Cell Carcinoma	Diploid	0.070269
Head and Neck Squamous Cell Carcinoma	Diploid	0.059934
Head and Neck Squamous Cell Carcinoma	Diploid	0.044724
Head and Neck Squamous Cell Carcinoma	Diploid	0.032478
Head and Neck Squamous Cell Carcinoma	Diploid	0.041487
Head and Neck Squamous Cell Carcinoma	Diploid	0.041001
Head and Neck Squamous Cell Carcinoma	Diploid	0.048787
Head and Neck Squamous Cell Carcinoma	Diploid	0.048369
Head and Neck Squamous Cell Carcinoma	Diploid	0.051922
Head and Neck Squamous Cell Carcinoma	Diploid	0.042121
Head and Neck Squamous Cell Carcinoma	Diploid	0.054424
Head and Neck Squamous Cell Carcinoma	Diploid	0.05283
Head and Neck Squamous Cell Carcinoma	Diploid	0.038886
Head and Neck Squamous Cell Carcinoma	Diploid	0.051818
Head and Neck Squamous Cell Carcinoma	Diploid	0.035058
Head and Neck Squamous Cell Carcinoma	Diploid	0.046047
Head and Neck Squamous Cell Carcinoma	Diploid	0.032303
Head and Neck Squamous Cell Carcinoma	Diploid	0.044027
Head and Neck Squamous Cell Carcinoma	Diploid	0.03895
Head and Neck Squamous Cell Carcinoma	Diploid	0.074954
Head and Neck Squamous Cell Carcinoma	Diploid	0.038954
Head and Neck Squamous Cell Carcinoma	Diploid	0.03661
Head and Neck Squamous Cell Carcinoma	Diploid	0.036338
Head and Neck Squamous Cell Carcinoma	Diploid	0.049238
Head and Neck Squamous Cell Carcinoma	Diploid	0.042861
Head and Neck Squamous Cell Carcinoma	Diploid	0.056789
Head and Neck Squamous Cell Carcinoma	Diploid	0.041782
Head and Neck Squamous Cell Carcinoma	Diploid	0.045809
Head and Neck Squamous Cell Carcinoma	Diploid	0.048726
Head and Neck Squamous Cell Carcinoma	Diploid	0.041207
Head and Neck Squamous Cell Carcinoma	Diploid	0.04944
Head and Neck Squamous Cell Carcinoma	Diploid	0.045594
Head and Neck Squamous Cell Carcinoma	Diploid	0.047311
Head and Neck Squamous Cell Carcinoma	Diploid	0.040675
Head and Neck Squamous Cell Carcinoma	Diploid	0.054198
Head and Neck Squamous Cell Carcinoma	Diploid	0.043477
Head and Neck Squamous Cell Carcinoma	Diploid	0.061699
Head and Neck Squamous Cell Carcinoma	Diploid	0.045674
Head and Neck Squamous Cell Carcinoma	Diploid	0.053596
Head and Neck Squamous Cell Carcinoma	Diploid	0.046727
Head and Neck Squamous Cell Carcinoma	Diploid	0.062934
Head and Neck Squamous Cell Carcinoma	Diploid	0.040684
Head and Neck Squamous Cell Carcinoma	Diploid	0.056729
Head and Neck Squamous Cell Carcinoma	Diploid	0.05381
Head and Neck Squamous Cell Carcinoma	Diploid	0.143841
Head and Neck Squamous Cell Carcinoma	Diploid	0.035395
Head and Neck Squamous Cell Carcinoma	Diploid	0.04724
Head and Neck Squamous Cell Carcinoma	Diploid	0.07186
Head and Neck Squamous Cell Carcinoma	Diploid	0.056456
Head and Neck Squamous Cell Carcinoma	Diploid	0.047716
Head and Neck Squamous Cell Carcinoma	Diploid	0.045851
Head and Neck Squamous Cell Carcinoma	Diploid	0.040818
Head and Neck Squamous Cell Carcinoma	Diploid	0.047155
Head and Neck Squamous Cell Carcinoma	Diploid	0.058299
Head and Neck Squamous Cell Carcinoma	Diploid	0.038848
Head and Neck Squamous Cell Carcinoma	Diploid	0.070562
Head and Neck Squamous Cell Carcinoma	Diploid	0.04381
Head and Neck Squamous Cell Carcinoma	Diploid	0.033325
Head and Neck Squamous Cell Carcinoma	Diploid	0.056243
Head and Neck Squamous Cell Carcinoma	Diploid	0.035819
Head and Neck Squamous Cell Carcinoma	Diploid	0.032472
Head and Neck Squamous Cell Carcinoma	Diploid	0.031437
Head and Neck Squamous Cell Carcinoma	Diploid	0.038689
Head and Neck Squamous Cell Carcinoma	Diploid	0.049614
Head and Neck Squamous Cell Carcinoma	Diploid	0.044408
Head and Neck Squamous Cell Carcinoma	Diploid	0.043933
Head and Neck Squamous Cell Carcinoma	Diploid	0.044654
Head and Neck Squamous Cell Carcinoma	Diploid	0.034876
Head and Neck Squamous Cell Carcinoma	Diploid	0.112024
Head and Neck Squamous Cell Carcinoma	Diploid	0.134912
Head and Neck Squamous Cell Carcinoma	Diploid	0.045096
Head and Neck Squamous Cell Carcinoma	Diploid	0.042901
Head and Neck Squamous Cell Carcinoma	Diploid	0.037853
Head and Neck Squamous Cell Carcinoma	Diploid	0.036632
Head and Neck Squamous Cell Carcinoma	Diploid	0.043791
Head and Neck Squamous Cell Carcinoma	Diploid	0.064899
Head and Neck Squamous Cell Carcinoma	Diploid	0.043162
Head and Neck Squamous Cell Carcinoma	Diploid	0.04634
Head and Neck Squamous Cell Carcinoma	Diploid	0.046281
Head and Neck Squamous Cell Carcinoma	Diploid	0.065318
Head and Neck Squamous Cell Carcinoma	Diploid	0.044862
Head and Neck Squamous Cell Carcinoma	Diploid	0.035285
Head and Neck Squamous Cell Carcinoma	Diploid	0.388702
Head and Neck Squamous Cell Carcinoma	Diploid	0.051246
Head and Neck Squamous Cell Carcinoma	Diploid	0.097398
Head and Neck Squamous Cell Carcinoma	Diploid	0.056146
Head and Neck Squamous Cell Carcinoma	Diploid	0.047787
Head and Neck Squamous Cell Carcinoma	Diploid	0.058625
Head and Neck Squamous Cell Carcinoma	Diploid	0.064584
Head and Neck Squamous Cell Carcinoma	Diploid	0.040732
Head and Neck Squamous Cell Carcinoma	Diploid	0.042964
Head and Neck Squamous Cell Carcinoma	Diploid	0.04756
Head and Neck Squamous Cell Carcinoma	Diploid	0.074193
Head and Neck Squamous Cell Carcinoma	Diploid	0.050663
Head and Neck Squamous Cell Carcinoma	Diploid	0.037039
Head and Neck Squamous Cell Carcinoma	Diploid	0.049565
Head and Neck Squamous Cell Carcinoma	Diploid	0.038298
Head and Neck Squamous Cell Carcinoma	Diploid	0.090558
Head and Neck Squamous Cell Carcinoma	Diploid	0.07354
Head and Neck Squamous Cell Carcinoma	Diploid	0.071989
Head and Neck Squamous Cell Carcinoma	Diploid	0.065413
Head and Neck Squamous Cell Carcinoma	Diploid	0.046433
Head and Neck Squamous Cell Carcinoma	Diploid	0.034565
Head and Neck Squamous Cell Carcinoma	Diploid	0.039711
Head and Neck Squamous Cell Carcinoma	Diploid	0.036685
Head and Neck Squamous Cell Carcinoma	Diploid	0.045542
Head and Neck Squamous Cell Carcinoma	Diploid	0.041466
Head and Neck Squamous Cell Carcinoma	Diploid	0.046304
Head and Neck Squamous Cell Carcinoma	Diploid	0.039531
Head and Neck Squamous Cell Carcinoma	Diploid	0.045059
Head and Neck Squamous Cell Carcinoma	Diploid	0.046107
Head and Neck Squamous Cell Carcinoma	Diploid	0.051811
Head and Neck Squamous Cell Carcinoma	Diploid	0.057389
Head and Neck Squamous Cell Carcinoma	Diploid	0.04817
Head and Neck Squamous Cell Carcinoma	Diploid	0.085768
Head and Neck Squamous Cell Carcinoma	Diploid	0.055136
Head and Neck Squamous Cell Carcinoma	Diploid	0.048625
Head and Neck Squamous Cell Carcinoma	Diploid	0.053571
Head and Neck Squamous Cell Carcinoma	Diploid	0.062141
Head and Neck Squamous Cell Carcinoma	Diploid	0.041441
Head and Neck Squamous Cell Carcinoma	Diploid	0.044523
Head and Neck Squamous Cell Carcinoma	Diploid	0.050787
Head and Neck Squamous Cell Carcinoma	Diploid	0.059813
Head and Neck Squamous Cell Carcinoma	Diploid	0.041746
Head and Neck Squamous Cell Carcinoma	Diploid	0.040812
Head and Neck Squamous Cell Carcinoma	Diploid	0.044071
Head and Neck Squamous Cell Carcinoma	Diploid	0.046989
Head and Neck Squamous Cell Carcinoma	Diploid	0.055759
Head and Neck Squamous Cell Carcinoma	Diploid	0.046951
Head and Neck Squamous Cell Carcinoma	Diploid	0.065211
Head and Neck Squamous Cell Carcinoma	Diploid	0.049954
Head and Neck Squamous Cell Carcinoma	Diploid	0.04951
Head and Neck Squamous Cell Carcinoma	Diploid	0.05044
Head and Neck Squamous Cell Carcinoma	Diploid	0.039115
Head and Neck Squamous Cell Carcinoma	Diploid	0.035754
Head and Neck Squamous Cell Carcinoma	Diploid	0.049535
Head and Neck Squamous Cell Carcinoma	Diploid	0.034104
Head and Neck Squamous Cell Carcinoma	Diploid	0.034232
Head and Neck Squamous Cell Carcinoma	Diploid	0.043307
Head and Neck Squamous Cell Carcinoma	Diploid	0.048189
Head and Neck Squamous Cell Carcinoma	Diploid	0.031142
Head and Neck Squamous Cell Carcinoma	Diploid	0.055197
Head and Neck Squamous Cell Carcinoma	Diploid	0.048359
Head and Neck Squamous Cell Carcinoma	Diploid	0.034001
Head and Neck Squamous Cell Carcinoma	Diploid	0.050407
Head and Neck Squamous Cell Carcinoma	Diploid	0.039853
Head and Neck Squamous Cell Carcinoma	Diploid	0.044769
Head and Neck Squamous Cell Carcinoma	Diploid	0.036433
Head and Neck Squamous Cell Carcinoma	Diploid	0.028193
Head and Neck Squamous Cell Carcinoma	Diploid	0.040677
Head and Neck Squamous Cell Carcinoma	Diploid	0.041673
Head and Neck Squamous Cell Carcinoma	Diploid	0.045178
Head and Neck Squamous Cell Carcinoma	Diploid	0.042438
Head and Neck Squamous Cell Carcinoma	Diploid	0.040468
Head and Neck Squamous Cell Carcinoma	Diploid	0.041011
Head and Neck Squamous Cell Carcinoma	Diploid	0.045047
Head and Neck Squamous Cell Carcinoma	Diploid	0.060133
Head and Neck Squamous Cell Carcinoma	Diploid	0.048037
Head and Neck Squamous Cell Carcinoma	Diploid	0.050684
Head and Neck Squamous Cell Carcinoma	Diploid	0.043871
Head and Neck Squamous Cell Carcinoma	Diploid	0.045782
Head and Neck Squamous Cell Carcinoma	Diploid	0.048487
Head and Neck Squamous Cell Carcinoma	Diploid	0.046424
Head and Neck Squamous Cell Carcinoma	Diploid	0.033394
Head and Neck Squamous Cell Carcinoma	Diploid	0.032584
Head and Neck Squamous Cell Carcinoma	Diploid	0.065512
Head and Neck Squamous Cell Carcinoma	Diploid	0.03847
Head and Neck Squamous Cell Carcinoma	Diploid	0.065666
Head and Neck Squamous Cell Carcinoma	Diploid	0.059436
Head and Neck Squamous Cell Carcinoma	Diploid	0.038095
Head and Neck Squamous Cell Carcinoma	Diploid	0.027173
Head and Neck Squamous Cell Carcinoma	Diploid	0.041131
Head and Neck Squamous Cell Carcinoma	Diploid	0.03573
Head and Neck Squamous Cell Carcinoma	Diploid	0.036581
Head and Neck Squamous Cell Carcinoma	Diploid	0.059016
Head and Neck Squamous Cell Carcinoma	Diploid	0.043341
Head and Neck Squamous Cell Carcinoma	Diploid	0.038519
Head and Neck Squamous Cell Carcinoma	Diploid	0.050669
Head and Neck Squamous Cell Carcinoma	Diploid	0.039746
Head and Neck Squamous Cell Carcinoma	Diploid	0.032947
Head and Neck Squamous Cell Carcinoma	Diploid	0.043296
Head and Neck Squamous Cell Carcinoma	Diploid	0.029183
Head and Neck Squamous Cell Carcinoma	Diploid	0.035238
Head and Neck Squamous Cell Carcinoma	Diploid	0.036532
Head and Neck Squamous Cell Carcinoma	Diploid	0.048167
Head and Neck Squamous Cell Carcinoma	Diploid	0.045221
Head and Neck Squamous Cell Carcinoma	Diploid	0.053168
Head and Neck Squamous Cell Carcinoma	Diploid	0.044025
Head and Neck Squamous Cell Carcinoma	Diploid	0.039717
Head and Neck Squamous Cell Carcinoma	Diploid	0.049642
Head and Neck Squamous Cell Carcinoma	Diploid	0.039551
Head and Neck Squamous Cell Carcinoma	Diploid	0.062722
Head and Neck Squamous Cell Carcinoma	Diploid	0.048746
Head and Neck Squamous Cell Carcinoma	Diploid	0.039419
Head and Neck Squamous Cell Carcinoma	Diploid	0.038513
Head and Neck Squamous Cell Carcinoma	Diploid	0.042815
Head and Neck Squamous Cell Carcinoma	Diploid	0.037016
Head and Neck Squamous Cell Carcinoma	Diploid	0.057414
Head and Neck Squamous Cell Carcinoma	Diploid	0.059325
Head and Neck Squamous Cell Carcinoma	Diploid	0.053782
Head and Neck Squamous Cell Carcinoma	Diploid	0.051712
Head and Neck Squamous Cell Carcinoma	Diploid	0.034018
Head and Neck Squamous Cell Carcinoma	Diploid	0.044456
Head and Neck Squamous Cell Carcinoma	Diploid	0.048241
Head and Neck Squamous Cell Carcinoma	Diploid	0.037523
Head and Neck Squamous Cell Carcinoma	Diploid	0.035867
Head and Neck Squamous Cell Carcinoma	Diploid	0.048348
Head and Neck Squamous Cell Carcinoma	Diploid	0.035904
Head and Neck Squamous Cell Carcinoma	Diploid	0.043863
Head and Neck Squamous Cell Carcinoma	Diploid	0.041998
Head and Neck Squamous Cell Carcinoma	Diploid	0.03395
Head and Neck Squamous Cell Carcinoma	Diploid	0.044721
Head and Neck Squamous Cell Carcinoma	Diploid	0.03375
Head and Neck Squamous Cell Carcinoma	Diploid	0.04833
Head and Neck Squamous Cell Carcinoma	Diploid	0.033348
Head and Neck Squamous Cell Carcinoma	Diploid	0.042589
Head and Neck Squamous Cell Carcinoma	Diploid	0.04699
Head and Neck Squamous Cell Carcinoma	Gain	0.05738
Head and Neck Squamous Cell Carcinoma	Gain	0.038773
Head and Neck Squamous Cell Carcinoma	Gain	0.042849
Head and Neck Squamous Cell Carcinoma	Gain	0.038918
Head and Neck Squamous Cell Carcinoma	Gain	0.03148
Head and Neck Squamous Cell Carcinoma	Gain	0.048488
Head and Neck Squamous Cell Carcinoma	Gain	0.031198
Head and Neck Squamous Cell Carcinoma	Gain	0.031338
Head and Neck Squamous Cell Carcinoma	Gain	0.039816
Head and Neck Squamous Cell Carcinoma	Gain	0.041978
Head and Neck Squamous Cell Carcinoma	Gain	0.033303
Head and Neck Squamous Cell Carcinoma	Gain	0.040647
Head and Neck Squamous Cell Carcinoma	Gain	0.047362
Head and Neck Squamous Cell Carcinoma	Gain	0.054405
Head and Neck Squamous Cell Carcinoma	Gain	0.041259
Head and Neck Squamous Cell Carcinoma	Gain	0.045723
Head and Neck Squamous Cell Carcinoma	Gain	0.053032
Head and Neck Squamous Cell Carcinoma	Gain	0.041992
Head and Neck Squamous Cell Carcinoma	Gain	0.054812
Head and Neck Squamous Cell Carcinoma	Gain	0.039249
[truncated: 2,451 more rows]

## Sheet: Table S7
Table S7: Methylation Status of SKP2 in 10 cancer types.
Cancer StudyA	SKP2 Copy-number Alterations	β-values		ATCGA Firehose Legacy (https://gdac.broadinstitute.org/)
Bladder Urothelial Carcinoma	Shallow Deletion	0.057567
Bladder Urothelial Carcinoma	Shallow Deletion	0.078575
Bladder Urothelial Carcinoma	Shallow Deletion	0.078917
Bladder Urothelial Carcinoma	Shallow Deletion	0.065451
Bladder Urothelial Carcinoma	Shallow Deletion	0.043116
Bladder Urothelial Carcinoma	Shallow Deletion	0.041913
Bladder Urothelial Carcinoma	Shallow Deletion	0.042101
Bladder Urothelial Carcinoma	Shallow Deletion	0.057096
Bladder Urothelial Carcinoma	Shallow Deletion	0.041986
Bladder Urothelial Carcinoma	Shallow Deletion	0.103361
Bladder Urothelial Carcinoma	Shallow Deletion	0.061071
Bladder Urothelial Carcinoma	Shallow Deletion	0.031422
Bladder Urothelial Carcinoma	Shallow Deletion	0.043339
Bladder Urothelial Carcinoma	Shallow Deletion	0.047811
Bladder Urothelial Carcinoma	Shallow Deletion	0.050389
Bladder Urothelial Carcinoma	Shallow Deletion	0.050967
Bladder Urothelial Carcinoma	Shallow Deletion	0.11508
Bladder Urothelial Carcinoma	Shallow Deletion	0.094189
Bladder Urothelial Carcinoma	Shallow Deletion	0.045298
Bladder Urothelial Carcinoma	Shallow Deletion	0.043028
Bladder Urothelial Carcinoma	Shallow Deletion	0.033016
Bladder Urothelial Carcinoma	Shallow Deletion	0.070171
Bladder Urothelial Carcinoma	Shallow Deletion	0.15002
Bladder Urothelial Carcinoma	Shallow Deletion	0.051343
Bladder Urothelial Carcinoma	Shallow Deletion	0.044123
Bladder Urothelial Carcinoma	Shallow Deletion	0.057957
Bladder Urothelial Carcinoma	Shallow Deletion	0.05818
Bladder Urothelial Carcinoma	Shallow Deletion	0.046641
Bladder Urothelial Carcinoma	Shallow Deletion	0.074223
Bladder Urothelial Carcinoma	Shallow Deletion	0.078279
Bladder Urothelial Carcinoma	Shallow Deletion	0.311887
Bladder Urothelial Carcinoma	Shallow Deletion	0.116902
Bladder Urothelial Carcinoma	Shallow Deletion	0.070422
Bladder Urothelial Carcinoma	Diploid	0.038871
Bladder Urothelial Carcinoma	Diploid	0.04269
Bladder Urothelial Carcinoma	Diploid	0.038018
Bladder Urothelial Carcinoma	Diploid	0.062036
Bladder Urothelial Carcinoma	Diploid	0.047777
Bladder Urothelial Carcinoma	Diploid	0.045467
Bladder Urothelial Carcinoma	Diploid	0.043601
Bladder Urothelial Carcinoma	Diploid	0.063186
Bladder Urothelial Carcinoma	Diploid	0.050188
Bladder Urothelial Carcinoma	Diploid	0.041933
Bladder Urothelial Carcinoma	Diploid	0.047104
Bladder Urothelial Carcinoma	Diploid	0.050612
Bladder Urothelial Carcinoma	Diploid	0.141707
Bladder Urothelial Carcinoma	Diploid	0.043749
Bladder Urothelial Carcinoma	Diploid	0.05356
Bladder Urothelial Carcinoma	Diploid	0.048864
Bladder Urothelial Carcinoma	Diploid	0.040154
Bladder Urothelial Carcinoma	Diploid	0.048939
Bladder Urothelial Carcinoma	Diploid	0.044464
Bladder Urothelial Carcinoma	Diploid	0.039898
Bladder Urothelial Carcinoma	Diploid	0.048834
Bladder Urothelial Carcinoma	Diploid	0.037142
Bladder Urothelial Carcinoma	Diploid	0.055713
Bladder Urothelial Carcinoma	Diploid	0.031657
Bladder Urothelial Carcinoma	Diploid	0.036277
Bladder Urothelial Carcinoma	Diploid	0.066365
Bladder Urothelial Carcinoma	Diploid	0.038105
Bladder Urothelial Carcinoma	Diploid	0.039755
Bladder Urothelial Carcinoma	Diploid	0.038276
Bladder Urothelial Carcinoma	Diploid	0.036528
Bladder Urothelial Carcinoma	Diploid	0.035821
Bladder Urothelial Carcinoma	Diploid	0.038693
Bladder Urothelial Carcinoma	Diploid	0.060432
Bladder Urothelial Carcinoma	Diploid	0.05645
Bladder Urothelial Carcinoma	Diploid	0.118224
Bladder Urothelial Carcinoma	Diploid	0.040428
Bladder Urothelial Carcinoma	Diploid	0.044897
Bladder Urothelial Carcinoma	Diploid	0.04245
Bladder Urothelial Carcinoma	Diploid	0.051126
Bladder Urothelial Carcinoma	Diploid	0.037719
Bladder Urothelial Carcinoma	Diploid	0.058777
Bladder Urothelial Carcinoma	Diploid	0.04923
Bladder Urothelial Carcinoma	Diploid	0.043705
Bladder Urothelial Carcinoma	Diploid	0.071494
Bladder Urothelial Carcinoma	Diploid	0.132078
Bladder Urothelial Carcinoma	Diploid	0.058618
Bladder Urothelial Carcinoma	Diploid	0.052678
Bladder Urothelial Carcinoma	Diploid	0.077379
Bladder Urothelial Carcinoma	Diploid	0.048473
Bladder Urothelial Carcinoma	Diploid	0.061967
Bladder Urothelial Carcinoma	Diploid	0.080303
Bladder Urothelial Carcinoma	Diploid	0.03359
Bladder Urothelial Carcinoma	Diploid	0.043696
Bladder Urothelial Carcinoma	Diploid	0.046892
Bladder Urothelial Carcinoma	Diploid	0.04271
Bladder Urothelial Carcinoma	Diploid	0.042263
Bladder Urothelial Carcinoma	Diploid	0.050445
Bladder Urothelial Carcinoma	Diploid	0.045588
Bladder Urothelial Carcinoma	Diploid	0.057735
Bladder Urothelial Carcinoma	Diploid	0.052692
Bladder Urothelial Carcinoma	Diploid	0.053549
Bladder Urothelial Carcinoma	Diploid	0.042264
Bladder Urothelial Carcinoma	Diploid	0.056885
Bladder Urothelial Carcinoma	Diploid	0.053958
Bladder Urothelial Carcinoma	Diploid	0.047851
Bladder Urothelial Carcinoma	Diploid	0.05792
Bladder Urothelial Carcinoma	Diploid	0.068431
Bladder Urothelial Carcinoma	Diploid	0.048438
Bladder Urothelial Carcinoma	Diploid	0.054941
Bladder Urothelial Carcinoma	Diploid	0.067591
Bladder Urothelial Carcinoma	Diploid	0.076884
Bladder Urothelial Carcinoma	Diploid	0.093558
Bladder Urothelial Carcinoma	Diploid	0.053257
Bladder Urothelial Carcinoma	Diploid	0.072079
Bladder Urothelial Carcinoma	Diploid	0.052845
Bladder Urothelial Carcinoma	Diploid	0.057755
Bladder Urothelial Carcinoma	Diploid	0.041363
Bladder Urothelial Carcinoma	Diploid	0.042561
Bladder Urothelial Carcinoma	Diploid	0.049255
Bladder Urothelial Carcinoma	Diploid	0.043667
Bladder Urothelial Carcinoma	Diploid	0.032725
Bladder Urothelial Carcinoma	Diploid	0.044923
Bladder Urothelial Carcinoma	Diploid	0.048218
Bladder Urothelial Carcinoma	Diploid	0.034258
Bladder Urothelial Carcinoma	Diploid	0.036303
Bladder Urothelial Carcinoma	Diploid	0.03903
Bladder Urothelial Carcinoma	Diploid	0.043432
Bladder Urothelial Carcinoma	Diploid	0.058903
Bladder Urothelial Carcinoma	Diploid	0.04257
Bladder Urothelial Carcinoma	Diploid	0.067848
Bladder Urothelial Carcinoma	Diploid	0.040151
Bladder Urothelial Carcinoma	Diploid	0.083251
Bladder Urothelial Carcinoma	Diploid	0.10645
Bladder Urothelial Carcinoma	Diploid	0.065567
Bladder Urothelial Carcinoma	Diploid	0.064366
Bladder Urothelial Carcinoma	Diploid	0.040699
Bladder Urothelial Carcinoma	Diploid	0.036064
Bladder Urothelial Carcinoma	Diploid	0.035898
Bladder Urothelial Carcinoma	Diploid	0.041755
Bladder Urothelial Carcinoma	Diploid	0.044155
Bladder Urothelial Carcinoma	Diploid	0.056891
Bladder Urothelial Carcinoma	Diploid	0.037519
Bladder Urothelial Carcinoma	Diploid	0.045817
Bladder Urothelial Carcinoma	Diploid	0.064604
Bladder Urothelial Carcinoma	Diploid	0.040897
Bladder Urothelial Carcinoma	Diploid	0.038207
Bladder Urothelial Carcinoma	Diploid	0.03821
Bladder Urothelial Carcinoma	Diploid	0.038986
Bladder Urothelial Carcinoma	Diploid	0.107248
Bladder Urothelial Carcinoma	Diploid	0.079948
Bladder Urothelial Carcinoma	Diploid	0.052738
Bladder Urothelial Carcinoma	Diploid	0.043179
Bladder Urothelial Carcinoma	Diploid	0.050603
Bladder Urothelial Carcinoma	Diploid	0.040588
Bladder Urothelial Carcinoma	Diploid	0.039065
Bladder Urothelial Carcinoma	Diploid	0.041309
Bladder Urothelial Carcinoma	Diploid	0.051969
Bladder Urothelial Carcinoma	Diploid	0.038913
Bladder Urothelial Carcinoma	Diploid	0.04577
Bladder Urothelial Carcinoma	Diploid	0.052701
Bladder Urothelial Carcinoma	Diploid	0.03656
Bladder Urothelial Carcinoma	Diploid	0.084091
Bladder Urothelial Carcinoma	Diploid	0.063884
Bladder Urothelial Carcinoma	Diploid	0.063192
Bladder Urothelial Carcinoma	Diploid	0.059638
Bladder Urothelial Carcinoma	Diploid	0.066625
Bladder Urothelial Carcinoma	Diploid	0.050619
Bladder Urothelial Carcinoma	Diploid	0.054435
Bladder Urothelial Carcinoma	Diploid	0.047135
Bladder Urothelial Carcinoma	Diploid	0.061771
Bladder Urothelial Carcinoma	Diploid	0.063199
Bladder Urothelial Carcinoma	Diploid	0.049237
Bladder Urothelial Carcinoma	Diploid	0.049077
Bladder Urothelial Carcinoma	Diploid	0.085578
Bladder Urothelial Carcinoma	Diploid	0.062719
Bladder Urothelial Carcinoma	Diploid	0.045036
Bladder Urothelial Carcinoma	Diploid	0.052466
Bladder Urothelial Carcinoma	Diploid	0.052502
Bladder Urothelial Carcinoma	Diploid	0.042362
Bladder Urothelial Carcinoma	Diploid	0.048189
Bladder Urothelial Carcinoma	Diploid	0.042564
Bladder Urothelial Carcinoma	Diploid	0.048434
Bladder Urothelial Carcinoma	Diploid	0.053433
Bladder Urothelial Carcinoma	Diploid	0.045162
Bladder Urothelial Carcinoma	Diploid	0.064971
Bladder Urothelial Carcinoma	Diploid	0.069155
Bladder Urothelial Carcinoma	Diploid	0.047604
Bladder Urothelial Carcinoma	Diploid	0.054219
Bladder Urothelial Carcinoma	Diploid	0.136627
Bladder Urothelial Carcinoma	Diploid	0.03962
Bladder Urothelial Carcinoma	Diploid	0.157468
Bladder Urothelial Carcinoma	Diploid	0.041095
Bladder Urothelial Carcinoma	Diploid	0.109508
Bladder Urothelial Carcinoma	Diploid	0.104146
Bladder Urothelial Carcinoma	Diploid	0.196909
Bladder Urothelial Carcinoma	Diploid	0.055412
Bladder Urothelial Carcinoma	Diploid	0.055971
Bladder Urothelial Carcinoma	Diploid	0.126124
Bladder Urothelial Carcinoma	Diploid	0.075596
Bladder Urothelial Carcinoma	Diploid	0.059594
Bladder Urothelial Carcinoma	Diploid	0.097041
Bladder Urothelial Carcinoma	Diploid	0.219477
Bladder Urothelial Carcinoma	Diploid	0.064307
Bladder Urothelial Carcinoma	Diploid	0.064705
Bladder Urothelial Carcinoma	Diploid	0.060646
Bladder Urothelial Carcinoma	Diploid	0.062683
Bladder Urothelial Carcinoma	Diploid	0.047259
Bladder Urothelial Carcinoma	Diploid	0.040212
Bladder Urothelial Carcinoma	Diploid	0.054239
Bladder Urothelial Carcinoma	Diploid	0.061713
Bladder Urothelial Carcinoma	Diploid	0.134798
Bladder Urothelial Carcinoma	Diploid	0.065709
Bladder Urothelial Carcinoma	Diploid	0.17149
Bladder Urothelial Carcinoma	Diploid	0.062207
Bladder Urothelial Carcinoma	Diploid	0.042689
Bladder Urothelial Carcinoma	Diploid	0.054026
Bladder Urothelial Carcinoma	Diploid	0.110463
Bladder Urothelial Carcinoma	Gain	0.054735
Bladder Urothelial Carcinoma	Gain	0.038513
Bladder Urothelial Carcinoma	Gain	0.046633
Bladder Urothelial Carcinoma	Gain	0.042499
Bladder Urothelial Carcinoma	Gain	0.043121
Bladder Urothelial Carcinoma	Gain	0.101292
Bladder Urothelial Carcinoma	Gain	0.046624
Bladder Urothelial Carcinoma	Gain	0.047
Bladder Urothelial Carcinoma	Gain	0.040858
Bladder Urothelial Carcinoma	Gain	0.045968
Bladder Urothelial Carcinoma	Gain	0.035897
Bladder Urothelial Carcinoma	Gain	0.038132
Bladder Urothelial Carcinoma	Gain	0.039218
Bladder Urothelial Carcinoma	Gain	0.023044
Bladder Urothelial Carcinoma	Gain	0.033607
Bladder Urothelial Carcinoma	Gain	0.050785
Bladder Urothelial Carcinoma	Gain	0.035131
Bladder Urothelial Carcinoma	Gain	0.055883
Bladder Urothelial Carcinoma	Gain	0.039919
Bladder Urothelial Carcinoma	Gain	0.023594
Bladder Urothelial Carcinoma	Gain	0.032544
Bladder Urothelial Carcinoma	Gain	0.027565
Bladder Urothelial Carcinoma	Gain	0.047127
Bladder Urothelial Carcinoma	Gain	0.057695
Bladder Urothelial Carcinoma	Gain	0.045165
Bladder Urothelial Carcinoma	Gain	0.028826
Bladder Urothelial Carcinoma	Gain	0.04943
Bladder Urothelial Carcinoma	Gain	0.060066
Bladder Urothelial Carcinoma	Gain	0.047429
Bladder Urothelial Carcinoma	Gain	0.070086
Bladder Urothelial Carcinoma	Gain	0.01755
Bladder Urothelial Carcinoma	Gain	0.032444
Bladder Urothelial Carcinoma	Gain	0.030386
Bladder Urothelial Carcinoma	Gain	0.035283
Bladder Urothelial Carcinoma	Gain	0.031445
Bladder Urothelial Carcinoma	Gain	0.030277
Bladder Urothelial Carcinoma	Gain	0.042931
Bladder Urothelial Carcinoma	Gain	0.039341
Bladder Urothelial Carcinoma	Gain	0.052177
Bladder Urothelial Carcinoma	Gain	0.052195
Bladder Urothelial Carcinoma	Gain	0.036821
Bladder Urothelial Carcinoma	Gain	0.038301
Bladder Urothelial Carcinoma	Gain	0.033214
Bladder Urothelial Carcinoma	Gain	0.045693
Bladder Urothelial Carcinoma	Gain	0.081099
Bladder Urothelial Carcinoma	Gain	0.041997
Bladder Urothelial Carcinoma	Gain	0.03535
Bladder Urothelial Carcinoma	Gain	0.037336
Bladder Urothelial Carcinoma	Gain	0.106937
Bladder Urothelial Carcinoma	Gain	0.03632
Bladder Urothelial Carcinoma	Gain	0.042248
Bladder Urothelial Carcinoma	Gain	0.03678
Bladder Urothelial Carcinoma	Gain	0.050201
Bladder Urothelial Carcinoma	Gain	0.030563
Bladder Urothelial Carcinoma	Gain	0.051561
Bladder Urothelial Carcinoma	Gain	0.051441
Bladder Urothelial Carcinoma	Gain	0.066263
Bladder Urothelial Carcinoma	Gain	0.072767
Bladder Urothelial Carcinoma	Gain	0.054703
Bladder Urothelial Carcinoma	Gain	0.055504
Bladder Urothelial Carcinoma	Gain	0.032213
Bladder Urothelial Carcinoma	Gain	0.040581
Bladder Urothelial Carcinoma	Gain	0.035153
Bladder Urothelial Carcinoma	Gain	0.032247
Bladder Urothelial Carcinoma	Gain	0.0438
Bladder Urothelial Carcinoma	Gain	0.043467
Bladder Urothelial Carcinoma	Gain	0.034507
Bladder Urothelial Carcinoma	Gain	0.041217
Bladder Urothelial Carcinoma	Gain	0.041909
Bladder Urothelial Carcinoma	Gain	0.038649
Bladder Urothelial Carcinoma	Gain	0.045202
Bladder Urothelial Carcinoma	Gain	0.042888
Bladder Urothelial Carcinoma	Gain	0.087801
Bladder Urothelial Carcinoma	Gain	0.068456
Bladder Urothelial Carcinoma	Gain	0.04056
Bladder Urothelial Carcinoma	Gain	0.043686
Bladder Urothelial Carcinoma	Gain	0.039063
Bladder Urothelial Carcinoma	Gain	0.124389
Bladder Urothelial Carcinoma	Gain	0.041483
Bladder Urothelial Carcinoma	Gain	0.037166
Bladder Urothelial Carcinoma	Gain	0.0348
Bladder Urothelial Carcinoma	Gain	0.043991
Bladder Urothelial Carcinoma	Gain	0.035612
Bladder Urothelial Carcinoma	Gain	0.043079
Bladder Urothelial Carcinoma	Gain	0.063904
Bladder Urothelial Carcinoma	Gain	0.066708
Bladder Urothelial Carcinoma	Gain	0.036554
Bladder Urothelial Carcinoma	Gain	0.026565
Bladder Urothelial Carcinoma	Gain	0.028471
Bladder Urothelial Carcinoma	Gain	0.032681
Bladder Urothelial Carcinoma	Gain	0.031588
Bladder Urothelial Carcinoma	Gain	0.054232
Bladder Urothelial Carcinoma	Gain	0.043118
Bladder Urothelial Carcinoma	Gain	0.042947
Bladder Urothelial Carcinoma	Gain	0.07126
Bladder Urothelial Carcinoma	Gain	0.025788
Bladder Urothelial Carcinoma	Gain	0.080217
Bladder Urothelial Carcinoma	Gain	0.106965
Bladder Urothelial Carcinoma	Gain	0.039611
Bladder Urothelial Carcinoma	Gain	0.039852
Bladder Urothelial Carcinoma	Gain	0.037184
Bladder Urothelial Carcinoma	Gain	0.033285
Bladder Urothelial Carcinoma	Gain	0.023153
Bladder Urothelial Carcinoma	Gain	0.036629
Bladder Urothelial Carcinoma	Gain	0.033354
Bladder Urothelial Carcinoma	Gain	0.033957
Bladder Urothelial Carcinoma	Gain	0.040678
Bladder Urothelial Carcinoma	Gain	0.027753
Bladder Urothelial Carcinoma	Gain	0.04831
Bladder Urothelial Carcinoma	Gain	0.046364
Bladder Urothelial Carcinoma	Gain	0.03393
Bladder Urothelial Carcinoma	Gain	0.032258
Bladder Urothelial Carcinoma	Gain	0.070631
Bladder Urothelial Carcinoma	Gain	0.039804
Bladder Urothelial Carcinoma	Gain	0.044539
Bladder Urothelial Carcinoma	Gain	0.034937
Bladder Urothelial Carcinoma	Gain	0.067864
Bladder Urothelial Carcinoma	Gain	0.034674
Bladder Urothelial Carcinoma	Gain	0.045845
Bladder Urothelial Carcinoma	Gain	0.051126
Bladder Urothelial Carcinoma	Gain	0.059286
Bladder Urothelial Carcinoma	Gain	0.046199
Bladder Urothelial Carcinoma	Gain	0.04021
Bladder Urothelial Carcinoma	Gain	0.05476
Bladder Urothelial Carcinoma	Gain	0.055616
Bladder Urothelial Carcinoma	Gain	0.050863
Bladder Urothelial Carcinoma	Gain	0.053871
Bladder Urothelial Carcinoma	Gain	0.033292
Bladder Urothelial Carcinoma	Gain	0.050659
Bladder Urothelial Carcinoma	Gain	0.064513
Bladder Urothelial Carcinoma	Gain	0.067068
Bladder Urothelial Carcinoma	Gain	0.042796
Bladder Urothelial Carcinoma	Gain	0.061764
Bladder Urothelial Carcinoma	Gain	0.073727
Bladder Urothelial Carcinoma	Gain	0.062639
Bladder Urothelial Carcinoma	Gain	0.076468
Bladder Urothelial Carcinoma	Gain	0.109077
Bladder Urothelial Carcinoma	Gain	0.077841
Bladder Urothelial Carcinoma	Gain	0.064835
Bladder Urothelial Carcinoma	Gain	0.070275
Bladder Urothelial Carcinoma	Gain	0.070002
Bladder Urothelial Carcinoma	Gain	0.043883
Bladder Urothelial Carcinoma	Gain	0.03584
Bladder Urothelial Carcinoma	Gain	0.05017
Bladder Urothelial Carcinoma	Gain	0.04204
Bladder Urothelial Carcinoma	Gain	0.053686
Bladder Urothelial Carcinoma	Gain	0.039542
Bladder Urothelial Carcinoma	Gain	0.054179
Bladder Urothelial Carcinoma	Gain	0.053684
Bladder Urothelial Carcinoma	Gain	0.035499
Bladder Urothelial Carcinoma	Gain	0.089354
Bladder Urothelial Carcinoma	Gain	0.028036
Bladder Urothelial Carcinoma	Gain	0.026472
Bladder Urothelial Carcinoma	Gain	0.060774
Bladder Urothelial Carcinoma	Gain	0.033421
Bladder Urothelial Carcinoma	Gain	0.028457
Bladder Urothelial Carcinoma	Gain	0.060521
Bladder Urothelial Carcinoma	Gain	0.047555
Bladder Urothelial Carcinoma	Gain	0.041101
Bladder Urothelial Carcinoma	Gain	0.040368
Bladder Urothelial Carcinoma	Gain	0.076481
Bladder Urothelial Carcinoma	Gain	0.039917
Bladder Urothelial Carcinoma	Gain	0.039174
Bladder Urothelial Carcinoma	Amplification	0.040395
Bladder Urothelial Carcinoma	Amplification	0.036864
Bladder Urothelial Carcinoma	Amplification	0.032816
Bladder Urothelial Carcinoma	Amplification	0.02849
Bladder Urothelial Carcinoma	Amplification	0.030229
Bladder Urothelial Carcinoma	Amplification	0.025738
Bladder Urothelial Carcinoma	Amplification	0.035795
Bladder Urothelial Carcinoma	Amplification	0.029655
Bladder Urothelial Carcinoma	Amplification	0.026151
Bladder Urothelial Carcinoma	Amplification	0.040742
Bladder Urothelial Carcinoma	Amplification	0.039904
Bladder Urothelial Carcinoma	Amplification	0.031336
Bladder Urothelial Carcinoma	Amplification	0.033282
Bladder Urothelial Carcinoma	Amplification	0.03021
Bladder Urothelial Carcinoma	Amplification	0.023815
Bladder Urothelial Carcinoma	Amplification	0.025265
Bladder Urothelial Carcinoma	Amplification	0.026916
Bladder Urothelial Carcinoma	Amplification	0.025709
Bladder Urothelial Carcinoma	Amplification	0.023231
Bladder Urothelial Carcinoma	Amplification	0.034697
Bladder Urothelial Carcinoma	Amplification	0.036511
Bladder Urothelial Carcinoma	Amplification	0.037782
Bladder Urothelial Carcinoma	Amplification	0.030982
Bladder Urothelial Carcinoma	Amplification	0.033281
Bladder Urothelial Carcinoma	Amplification	0.043219
Bladder Urothelial Carcinoma	Amplification	0.044022
Bladder Urothelial Carcinoma	Amplification	0.026058
Bladder Urothelial Carcinoma	Amplification	0.073815
Bladder Urothelial Carcinoma	Amplification	0.043264
Bladder Urothelial Carcinoma	Amplification	0.033871
Bladder Urothelial Carcinoma	Amplification	0.049135
Bladder Urothelial Carcinoma	Amplification	0.030879
Bladder Urothelial Carcinoma	Amplification	0.072562
Bladder Urothelial Carcinoma	Amplification	0.033153
Bladder Urothelial Carcinoma	Amplification	0.031368
Breast Inasive Carcinoma	Deep Deletion	0.013399
Breast Inasive Carcinoma	Deep Deletion	0.013779
Breast Inasive Carcinoma	Shallow Deletion	0.01241
Breast Inasive Carcinoma	Shallow Deletion	0.010924
Breast Inasive Carcinoma	Shallow Deletion	0.009793
Breast Inasive Carcinoma	Shallow Deletion	0.011488
Breast Inasive Carcinoma	Shallow Deletion	0.0106
Breast Inasive Carcinoma	Shallow Deletion	0.014143
Breast Inasive Carcinoma	Shallow Deletion	0.014585
Breast Inasive Carcinoma	Shallow Deletion	0.011406
Breast Inasive Carcinoma	Shallow Deletion	0.016762
Breast Inasive Carcinoma	Shallow Deletion	0.010874
Breast Inasive Carcinoma	Shallow Deletion	0.012346
Breast Inasive Carcinoma	Shallow Deletion	0.010424
Breast Inasive Carcinoma	Shallow Deletion	0.011381
Breast Inasive Carcinoma	Shallow Deletion	0.011115
Breast Inasive Carcinoma	Shallow Deletion	0.01234
Breast Inasive Carcinoma	Shallow Deletion	0.011662
Breast Inasive Carcinoma	Shallow Deletion	0.01269
Breast Inasive Carcinoma	Shallow Deletion	0.013666
Breast Inasive Carcinoma	Shallow Deletion	0.015604
Breast Inasive Carcinoma	Shallow Deletion	0.014002
Breast Inasive Carcinoma	Shallow Deletion	0.017895
Breast Inasive Carcinoma	Shallow Deletion	0.014832
Breast Inasive Carcinoma	Shallow Deletion	0.012972
Breast Inasive Carcinoma	Shallow Deletion	0.013951
Breast Inasive Carcinoma	Shallow Deletion	0.011842
Breast Inasive Carcinoma	Shallow Deletion	0.014163
Breast Inasive Carcinoma	Shallow Deletion	0.012821
Breast Inasive Carcinoma	Shallow Deletion	0.014051
Breast Inasive Carcinoma	Shallow Deletion	0.014053
Breast Inasive Carcinoma	Shallow Deletion	0.011627
Breast Inasive Carcinoma	Shallow Deletion	0.017553
Breast Inasive Carcinoma	Shallow Deletion	0.014095
Breast Inasive Carcinoma	Shallow Deletion	0.013403
Breast Inasive Carcinoma	Shallow Deletion	0.013667
Breast Inasive Carcinoma	Shallow Deletion	0.013579
Breast Inasive Carcinoma	Shallow Deletion	0.012709
Breast Inasive Carcinoma	Shallow Deletion	0.014077
Breast Inasive Carcinoma	Shallow Deletion	0.010248
Breast Inasive Carcinoma	Shallow Deletion	0.017225
Breast Inasive Carcinoma	Shallow Deletion	0.01206
Breast Inasive Carcinoma	Shallow Deletion	0.012577
Breast Inasive Carcinoma	Shallow Deletion	0.012908
Breast Inasive Carcinoma	Shallow Deletion	0.01267
Breast Inasive Carcinoma	Shallow Deletion	0.013946
Breast Inasive Carcinoma	Shallow Deletion	0.014663
Breast Inasive Carcinoma	Shallow Deletion	0.017123
Breast Inasive Carcinoma	Shallow Deletion	0.012403
Breast Inasive Carcinoma	Shallow Deletion	0.012193
Breast Inasive Carcinoma	Shallow Deletion	0.017278
Breast Inasive Carcinoma	Shallow Deletion	0.012466
Breast Inasive Carcinoma	Shallow Deletion	0.011521
Breast Inasive Carcinoma	Shallow Deletion	0.010562
Breast Inasive Carcinoma	Shallow Deletion	0.014653
Breast Inasive Carcinoma	Shallow Deletion	0.01604
Breast Inasive Carcinoma	Shallow Deletion	0.01343
Breast Inasive Carcinoma	Shallow Deletion	0.012997
Breast Inasive Carcinoma	Shallow Deletion	0.011641
Breast Inasive Carcinoma	Shallow Deletion	0.011505
Breast Inasive Carcinoma	Shallow Deletion	0.013436
Breast Inasive Carcinoma	Shallow Deletion	0.013493
Breast Inasive Carcinoma	Shallow Deletion	0.013924
Breast Inasive Carcinoma	Shallow Deletion	0.014699
Breast Inasive Carcinoma	Shallow Deletion	0.017339
Breast Inasive Carcinoma	Shallow Deletion	0.013552
Breast Inasive Carcinoma	Shallow Deletion	0.013905
Breast Inasive Carcinoma	Shallow Deletion	0.011624
Breast Inasive Carcinoma	Shallow Deletion	0.017206
Breast Inasive Carcinoma	Shallow Deletion	0.018723
Breast Inasive Carcinoma	Diploid	0.012804
Breast Inasive Carcinoma	Diploid	0.017886
Breast Inasive Carcinoma	Diploid	0.015366
Breast Inasive Carcinoma	Diploid	0.015374
Breast Inasive Carcinoma	Diploid	0.020716
Breast Inasive Carcinoma	Diploid	0.012047
Breast Inasive Carcinoma	Diploid	0.011761
Breast Inasive Carcinoma	Diploid	0.009468
Breast Inasive Carcinoma	Diploid	0.009914
Breast Inasive Carcinoma	Diploid	0.01292
Breast Inasive Carcinoma	Diploid	0.011519
Breast Inasive Carcinoma	Diploid	0.013518
Breast Inasive Carcinoma	Diploid	0.010457
Breast Inasive Carcinoma	Diploid	0.009371
Breast Inasive Carcinoma	Diploid	0.014859
Breast Inasive Carcinoma	Diploid	0.013172
Breast Inasive Carcinoma	Diploid	0.011349
Breast Inasive Carcinoma	Diploid	0.010104
Breast Inasive Carcinoma	Diploid	0.013494
Breast Inasive Carcinoma	Diploid	0.01418
Breast Inasive Carcinoma	Diploid	0.010933
Breast Inasive Carcinoma	Diploid	0.012772
Breast Inasive Carcinoma	Diploid	0.013877
Breast Inasive Carcinoma	Diploid	0.009826
Breast Inasive Carcinoma	Diploid	0.011904
Breast Inasive Carcinoma	Diploid	0.012083
Breast Inasive Carcinoma	Diploid	0.012189
Breast Inasive Carcinoma	Diploid	0.01142
Breast Inasive Carcinoma	Diploid	0.012998
Breast Inasive Carcinoma	Diploid	0.009654
Breast Inasive Carcinoma	Diploid	0.010946
Breast Inasive Carcinoma	Diploid	0.011958
Breast Inasive Carcinoma	Diploid	0.018929
Breast Inasive Carcinoma	Diploid	0.011293
Breast Inasive Carcinoma	Diploid	0.011496
Breast Inasive Carcinoma	Diploid	0.01299
Breast Inasive Carcinoma	Diploid	0.013658
Breast Inasive Carcinoma	Diploid	0.012999
Breast Inasive Carcinoma	Diploid	0.013435
Breast Inasive Carcinoma	Diploid	0.013299
Breast Inasive Carcinoma	Diploid	0.013925
Breast Inasive Carcinoma	Diploid	0.013463
Breast Inasive Carcinoma	Diploid	0.014039
Breast Inasive Carcinoma	Diploid	0.01214
Breast Inasive Carcinoma	Diploid	0.012545
Breast Inasive Carcinoma	Diploid	0.010883
Breast Inasive Carcinoma	Diploid	0.019588
Breast Inasive Carcinoma	Diploid	0.014563
Breast Inasive Carcinoma	Diploid	0.015769
Breast Inasive Carcinoma	Diploid	0.011871
Breast Inasive Carcinoma	Diploid	0.010353
Breast Inasive Carcinoma	Diploid	0.012519
Breast Inasive Carcinoma	Diploid	0.013752
Breast Inasive Carcinoma	Diploid	0.011752
Breast Inasive Carcinoma	Diploid	0.014065
Breast Inasive Carcinoma	Diploid	0.013847
Breast Inasive Carcinoma	Diploid	0.014037
Breast Inasive Carcinoma	Diploid	0.0135
Breast Inasive Carcinoma	Diploid	0.012692
Breast Inasive Carcinoma	Diploid	0.013996
Breast Inasive Carcinoma	Diploid	0.011681
Breast Inasive Carcinoma	Diploid	0.013329
Breast Inasive Carcinoma	Diploid	0.010732
Breast Inasive Carcinoma	Diploid	0.010235
Breast Inasive Carcinoma	Diploid	0.019535
Breast Inasive Carcinoma	Diploid	0.009865
Breast Inasive Carcinoma	Diploid	0.01035
Breast Inasive Carcinoma	Diploid	0.008742
Breast Inasive Carcinoma	Diploid	0.01512
Breast Inasive Carcinoma	Diploid	0.01685
Breast Inasive Carcinoma	Diploid	0.012973
Breast Inasive Carcinoma	Diploid	0.013957
Breast Inasive Carcinoma	Diploid	0.014319
Breast Inasive Carcinoma	Diploid	0.012787
Breast Inasive Carcinoma	Diploid	0.012952
Breast Inasive Carcinoma	Diploid	0.012041
Breast Inasive Carcinoma	Diploid	0.012127
Breast Inasive Carcinoma	Diploid	0.015642
Breast Inasive Carcinoma	Diploid	0.013914
Breast Inasive Carcinoma	Diploid	0.010581
Breast Inasive Carcinoma	Diploid	0.012225
Breast Inasive Carcinoma	Diploid	0.01334
Breast Inasive Carcinoma	Diploid	0.014392
Breast Inasive Carcinoma	Diploid	0.012942
Breast Inasive Carcinoma	Diploid	0.011756
Breast Inasive Carcinoma	Diploid	0.012903
Breast Inasive Carcinoma	Diploid	0.012244
Breast Inasive Carcinoma	Diploid	0.011147
Breast Inasive Carcinoma	Diploid	0.01037
Breast Inasive Carcinoma	Diploid	0.01342
Breast Inasive Carcinoma	Diploid	0.012411
Breast Inasive Carcinoma	Diploid	0.013317
Breast Inasive Carcinoma	Diploid	0.014605
Breast Inasive Carcinoma	Diploid	0.014128
Breast Inasive Carcinoma	Diploid	0.013094
Breast Inasive Carcinoma	Diploid	0.012668
Breast Inasive Carcinoma	Diploid	0.012152
Breast Inasive Carcinoma	Diploid	0.015208
Breast Inasive Carcinoma	Diploid	0.016257
Breast Inasive Carcinoma	Diploid	0.011491
Breast Inasive Carcinoma	Diploid	0.017586
Breast Inasive Carcinoma	Diploid	0.014204
Breast Inasive Carcinoma	Diploid	0.019773
Breast Inasive Carcinoma	Diploid	0.01122
Breast Inasive Carcinoma	Diploid	0.011255
Breast Inasive Carcinoma	Diploid	0.012212
Breast Inasive Carcinoma	Diploid	0.01018
Breast Inasive Carcinoma	Diploid	0.012836
Breast Inasive Carcinoma	Diploid	0.011468
Breast Inasive Carcinoma	Diploid	0.010927
Breast Inasive Carcinoma	Diploid	0.01111
Breast Inasive Carcinoma	Diploid	0.013802
Breast Inasive Carcinoma	Diploid	0.01104
Breast Inasive Carcinoma	Diploid	0.00871
Breast Inasive Carcinoma	Diploid	0.009243
Breast Inasive Carcinoma	Diploid	0.008683
Breast Inasive Carcinoma	Diploid	0.012293
Breast Inasive Carcinoma	Diploid	0.009394
Breast Inasive Carcinoma	Diploid	0.01093
Breast Inasive Carcinoma	Diploid	0.01073
Breast Inasive Carcinoma	Diploid	0.012079
Breast Inasive Carcinoma	Diploid	0.009568
Breast Inasive Carcinoma	Diploid	0.012263
Breast Inasive Carcinoma	Diploid	0.012822
Breast Inasive Carcinoma	Diploid	0.012006
Breast Inasive Carcinoma	Diploid	0.011775
Breast Inasive Carcinoma	Diploid	0.013295
Breast Inasive Carcinoma	Diploid	0.015095
Breast Inasive Carcinoma	Diploid	0.015378
Breast Inasive Carcinoma	Diploid	0.010836
Breast Inasive Carcinoma	Diploid	0.016624
Breast Inasive Carcinoma	Diploid	0.012086
Breast Inasive Carcinoma	Diploid	0.011245
Breast Inasive Carcinoma	Diploid	0.011153
Breast Inasive Carcinoma	Diploid	0.010373
Breast Inasive Carcinoma	Diploid	0.011681
Breast Inasive Carcinoma	Diploid	0.012446
Breast Inasive Carcinoma	Diploid	0.011582
Breast Inasive Carcinoma	Diploid	0.010025
Breast Inasive Carcinoma	Diploid	0.01243
Breast Inasive Carcinoma	Diploid	0.010918
Breast Inasive Carcinoma	Diploid	0.015883
Breast Inasive Carcinoma	Diploid	0.010285
Breast Inasive Carcinoma	Diploid	0.01164
Breast Inasive Carcinoma	Diploid	0.015303
Breast Inasive Carcinoma	Diploid	0.013715
Breast Inasive Carcinoma	Diploid	0.012873
Breast Inasive Carcinoma	Diploid	0.013005
Breast Inasive Carcinoma	Diploid	0.014432
Breast Inasive Carcinoma	Diploid	0.012327
Breast Inasive Carcinoma	Diploid	0.015284
Breast Inasive Carcinoma	Diploid	0.012591
Breast Inasive Carcinoma	Diploid	0.012496
Breast Inasive Carcinoma	Diploid	0.014187
Breast Inasive Carcinoma	Diploid	0.012475
Breast Inasive Carcinoma	Diploid	0.01383
Breast Inasive Carcinoma	Diploid	0.010749
Breast Inasive Carcinoma	Diploid	0.012952
Breast Inasive Carcinoma	Diploid	0.013505
Breast Inasive Carcinoma	Diploid	0.014625
Breast Inasive Carcinoma	Diploid	0.01517
Breast Inasive Carcinoma	Diploid	0.011576
Breast Inasive Carcinoma	Diploid	0.012287
Breast Inasive Carcinoma	Diploid	0.009345
Breast Inasive Carcinoma	Diploid	0.009081
Breast Inasive Carcinoma	Diploid	0.011094
Breast Inasive Carcinoma	Diploid	0.013506
Breast Inasive Carcinoma	Diploid	0.011581
Breast Inasive Carcinoma	Diploid	0.012063
Breast Inasive Carcinoma	Diploid	0.010834
Breast Inasive Carcinoma	Diploid	0.01228
Breast Inasive Carcinoma	Diploid	0.011321
Breast Inasive Carcinoma	Diploid	0.010802
Breast Inasive Carcinoma	Diploid	0.011663
Breast Inasive Carcinoma	Diploid	0.010718
Breast Inasive Carcinoma	Diploid	0.01116
Breast Inasive Carcinoma	Diploid	0.012697
Breast Inasive Carcinoma	Diploid	0.011016
Breast Inasive Carcinoma	Diploid	0.011074
Breast Inasive Carcinoma	Diploid	0.011053
Breast Inasive Carcinoma	Diploid	0.011836
Breast Inasive Carcinoma	Diploid	0.017644
Breast Inasive Carcinoma	Diploid	0.012399
Breast Inasive Carcinoma	Diploid	0.013453
Breast Inasive Carcinoma	Diploid	0.013188
Breast Inasive Carcinoma	Diploid	0.01252
Breast Inasive Carcinoma	Diploid	0.011966
Breast Inasive Carcinoma	Diploid	0.010622
Breast Inasive Carcinoma	Diploid	0.01272
Breast Inasive Carcinoma	Diploid	0.012092
Breast Inasive Carcinoma	Diploid	0.010708
Breast Inasive Carcinoma	Diploid	0.011303
Breast Inasive Carcinoma	Diploid	0.009251
Breast Inasive Carcinoma	Diploid	0.011521
Breast Inasive Carcinoma	Diploid	0.013139
Breast Inasive Carcinoma	Diploid	0.012204
Breast Inasive Carcinoma	Diploid	0.013463
Breast Inasive Carcinoma	Diploid	0.010438
Breast Inasive Carcinoma	Diploid	0.011604
Breast Inasive Carcinoma	Diploid	0.011331
Breast Inasive Carcinoma	Diploid	0.011278
Breast Inasive Carcinoma	Diploid	0.014225
Breast Inasive Carcinoma	Diploid	0.00992
Breast Inasive Carcinoma	Diploid	0.009449
Breast Inasive Carcinoma	Diploid	0.011983
Breast Inasive Carcinoma	Diploid	0.009548
Breast Inasive Carcinoma	Diploid	0.011983
Breast Inasive Carcinoma	Diploid	0.0116
Breast Inasive Carcinoma	Diploid	0.01025
Breast Inasive Carcinoma	Diploid	0.011786
Breast Inasive Carcinoma	Diploid	0.011664
Breast Inasive Carcinoma	Diploid	0.013266
Breast Inasive Carcinoma	Diploid	0.010924
Breast Inasive Carcinoma	Diploid	0.012249
Breast Inasive Carcinoma	Diploid	0.012422
Breast Inasive Carcinoma	Diploid	0.009749
Breast Inasive Carcinoma	Diploid	0.012563
Breast Inasive Carcinoma	Diploid	0.011806
Breast Inasive Carcinoma	Diploid	0.012701
Breast Inasive Carcinoma	Diploid	0.012535
Breast Inasive Carcinoma	Diploid	0.010681
Breast Inasive Carcinoma	Diploid	0.009314
Breast Inasive Carcinoma	Diploid	0.011831
Breast Inasive Carcinoma	Diploid	0.011896
Breast Inasive Carcinoma	Diploid	0.011065
Breast Inasive Carcinoma	Diploid	0.012214
Breast Inasive Carcinoma	Diploid	0.011931
Breast Inasive Carcinoma	Diploid	0.012377
Breast Inasive Carcinoma	Diploid	0.012635
Breast Inasive Carcinoma	Diploid	0.010776
Breast Inasive Carcinoma	Diploid	0.011452
Breast Inasive Carcinoma	Diploid	0.017734
Breast Inasive Carcinoma	Diploid	0.017754
Breast Inasive Carcinoma	Diploid	0.009663
Breast Inasive Carcinoma	Diploid	0.015073
Breast Inasive Carcinoma	Diploid	0.013684
Breast Inasive Carcinoma	Diploid	0.013165
Breast Inasive Carcinoma	Diploid	0.012957
Breast Inasive Carcinoma	Diploid	0.013752
Breast Inasive Carcinoma	Diploid	0.011541
Breast Inasive Carcinoma	Diploid	0.011634
Breast Inasive Carcinoma	Diploid	0.014232
Breast Inasive Carcinoma	Diploid	0.01687
Breast Inasive Carcinoma	Diploid	0.012376
Breast Inasive Carcinoma	Diploid	0.012103
Breast Inasive Carcinoma	Diploid	0.010299
Breast Inasive Carcinoma	Diploid	0.011211
Breast Inasive Carcinoma	Diploid	0.01232
Breast Inasive Carcinoma	Diploid	0.01106
Breast Inasive Carcinoma	Diploid	0.016299
Breast Inasive Carcinoma	Diploid	0.014936
Breast Inasive Carcinoma	Diploid	0.014274
Breast Inasive Carcinoma	Diploid	0.015366
Breast Inasive Carcinoma	Diploid	0.013998
Breast Inasive Carcinoma	Diploid	0.013503
Breast Inasive Carcinoma	Diploid	0.014134
Breast Inasive Carcinoma	Diploid	0.014805
Breast Inasive Carcinoma	Diploid	0.013606
Breast Inasive Carcinoma	Diploid	0.016811
Breast Inasive Carcinoma	Diploid	0.021573
Breast Inasive Carcinoma	Diploid	0.011622
Breast Inasive Carcinoma	Diploid	0.01015
Breast Inasive Carcinoma	Diploid	0.010195
Breast Inasive Carcinoma	Diploid	0.011019
Breast Inasive Carcinoma	Diploid	0.012451
Breast Inasive Carcinoma	Diploid	0.011873
Breast Inasive Carcinoma	Diploid	0.010996
Breast Inasive Carcinoma	Diploid	0.011711
Breast Inasive Carcinoma	Diploid	0.015083
Breast Inasive Carcinoma	Diploid	0.010796
Breast Inasive Carcinoma	Diploid	0.010341
Breast Inasive Carcinoma	Diploid	0.01382
Breast Inasive Carcinoma	Diploid	0.010437
Breast Inasive Carcinoma	Diploid	0.010683
Breast Inasive Carcinoma	Diploid	0.013629
Breast Inasive Carcinoma	Diploid	0.012048
Breast Inasive Carcinoma	Diploid	0.012276
Breast Inasive Carcinoma	Diploid	0.011606
Breast Inasive Carcinoma	Diploid	0.012145
Breast Inasive Carcinoma	Diploid	0.01171
Breast Inasive Carcinoma	Diploid	0.010588
Breast Inasive Carcinoma	Diploid	0.010775
Breast Inasive Carcinoma	Diploid	0.010744
Breast Inasive Carcinoma	Diploid	0.016389
Breast Inasive Carcinoma	Diploid	0.012975
Breast Inasive Carcinoma	Diploid	0.013835
Breast Inasive Carcinoma	Diploid	0.014337
Breast Inasive Carcinoma	Diploid	0.013622
Breast Inasive Carcinoma	Diploid	0.014545
Breast Inasive Carcinoma	Diploid	0.015022
Breast Inasive Carcinoma	Diploid	0.013882
Breast Inasive Carcinoma	Diploid	0.013611
Breast Inasive Carcinoma	Diploid	0.013248
Breast Inasive Carcinoma	Diploid	0.01031
Breast Inasive Carcinoma	Diploid	0.01168
Breast Inasive Carcinoma	Diploid	0.016175
Breast Inasive Carcinoma	Diploid	0.014568
Breast Inasive Carcinoma	Diploid	0.013321
Breast Inasive Carcinoma	Diploid	0.012395
Breast Inasive Carcinoma	Diploid	0.010606
Breast Inasive Carcinoma	Diploid	0.010104
Breast Inasive Carcinoma	Diploid	0.012688
Breast Inasive Carcinoma	Diploid	0.010408
Breast Inasive Carcinoma	Diploid	0.011261
Breast Inasive Carcinoma	Diploid	0.012628
Breast Inasive Carcinoma	Diploid	0.013281
Breast Inasive Carcinoma	Diploid	0.011498
Breast Inasive Carcinoma	Diploid	0.010357
Breast Inasive Carcinoma	Diploid	0.012917
Breast Inasive Carcinoma	Diploid	0.009862
Breast Inasive Carcinoma	Diploid	0.011127
Breast Inasive Carcinoma	Diploid	0.009894
Breast Inasive Carcinoma	Diploid	0.010248
Breast Inasive Carcinoma	Diploid	0.010504
Breast Inasive Carcinoma	Diploid	0.011163
Breast Inasive Carcinoma	Diploid	0.011873
Breast Inasive Carcinoma	Diploid	0.012723
Breast Inasive Carcinoma	Diploid	0.012532
Breast Inasive Carcinoma	Diploid	0.010643
Breast Inasive Carcinoma	Diploid	0.009013
Breast Inasive Carcinoma	Diploid	0.011415
Breast Inasive Carcinoma	Diploid	0.010942
Breast Inasive Carcinoma	Diploid	0.011471
Breast Inasive Carcinoma	Diploid	0.0155
Breast Inasive Carcinoma	Diploid	0.010694
Breast Inasive Carcinoma	Diploid	0.012198
Breast Inasive Carcinoma	Diploid	0.012521
Breast Inasive Carcinoma	Diploid	0.017838
Breast Inasive Carcinoma	Diploid	0.011971
Breast Inasive Carcinoma	Diploid	0.014521
Breast Inasive Carcinoma	Diploid	0.009087
Breast Inasive Carcinoma	Diploid	0.012252
Breast Inasive Carcinoma	Diploid	0.012863
Breast Inasive Carcinoma	Diploid	0.012484
Breast Inasive Carcinoma	Diploid	0.014227
Breast Inasive Carcinoma	Diploid	0.011963
Breast Inasive Carcinoma	Diploid	0.012701
Breast Inasive Carcinoma	Diploid	0.012311
Breast Inasive Carcinoma	Diploid	0.01829
Breast Inasive Carcinoma	Diploid	0.012607
Breast Inasive Carcinoma	Diploid	0.018708
Breast Inasive Carcinoma	Diploid	0.010861
Breast Inasive Carcinoma	Diploid	0.017012
Breast Inasive Carcinoma	Diploid	0.010591
Breast Inasive Carcinoma	Diploid	0.01946
Breast Inasive Carcinoma	Diploid	0.017091
Breast Inasive Carcinoma	Diploid	0.01814
Breast Inasive Carcinoma	Diploid	0.013905
Breast Inasive Carcinoma	Diploid	0.013964
Breast Inasive Carcinoma	Diploid	0.016697
Breast Inasive Carcinoma	Diploid	0.013271
Breast Inasive Carcinoma	Diploid	0.01285
Breast Inasive Carcinoma	Diploid	0.012519
Breast Inasive Carcinoma	Diploid	0.01432
Breast Inasive Carcinoma	Diploid	0.014542
Breast Inasive Carcinoma	Diploid	0.013543
Breast Inasive Carcinoma	Diploid	0.016763
Breast Inasive Carcinoma	Diploid	0.017075
Breast Inasive Carcinoma	Diploid	0.012682
Breast Inasive Carcinoma	Diploid	0.01313
Breast Inasive Carcinoma	Diploid	0.011878
Breast Inasive Carcinoma	Diploid	0.011205
Breast Inasive Carcinoma	Diploid	0.011344
Breast Inasive Carcinoma	Diploid	0.012992
Breast Inasive Carcinoma	Diploid	0.010516
Breast Inasive Carcinoma	Diploid	0.014401
Breast Inasive Carcinoma	Diploid	0.011194
Breast Inasive Carcinoma	Diploid	0.011435
Breast Inasive Carcinoma	Diploid	0.009397
Breast Inasive Carcinoma	Diploid	0.011527
Breast Inasive Carcinoma	Diploid	0.011772
Breast Inasive Carcinoma	Diploid	0.010363
Breast Inasive Carcinoma	Diploid	0.010482
Breast Inasive Carcinoma	Diploid	0.011471
Breast Inasive Carcinoma	Diploid	0.01153
Breast Inasive Carcinoma	Diploid	0.010917
Breast Inasive Carcinoma	Diploid	0.011375
Breast Inasive Carcinoma	Diploid	0.011264
Breast Inasive Carcinoma	Diploid	0.010788
Breast Inasive Carcinoma	Diploid	0.011877
Breast Inasive Carcinoma	Diploid	0.016189
Breast Inasive Carcinoma	Diploid	0.012061
Breast Inasive Carcinoma	Diploid	0.012391
Breast Inasive Carcinoma	Diploid	0.013133
Breast Inasive Carcinoma	Diploid	0.011998
Breast Inasive Carcinoma	Diploid	0.013986
Breast Inasive Carcinoma	Diploid	0.014171
Breast Inasive Carcinoma	Diploid	0.012873
Breast Inasive Carcinoma	Diploid	0.01084
Breast Inasive Carcinoma	Diploid	0.010603
Breast Inasive Carcinoma	Diploid	0.013687
Breast Inasive Carcinoma	Diploid	0.013874
Breast Inasive Carcinoma	Diploid	0.01516
Breast Inasive Carcinoma	Diploid	0.018783
Breast Inasive Carcinoma	Diploid	0.0153
Breast Inasive Carcinoma	Diploid	0.01292
Breast Inasive Carcinoma	Diploid	0.014389
Breast Inasive Carcinoma	Diploid	0.011518
Breast Inasive Carcinoma	Diploid	0.013743
Breast Inasive Carcinoma	Diploid	0.013879
Breast Inasive Carcinoma	Diploid	0.014724
Breast Inasive Carcinoma	Diploid	0.010789
Breast Inasive Carcinoma	Diploid	0.016339
Breast Inasive Carcinoma	Diploid	0.011876
Breast Inasive Carcinoma	Diploid	0.012549
Breast Inasive Carcinoma	Diploid	0.01497
Breast Inasive Carcinoma	Diploid	0.012489
Breast Inasive Carcinoma	Diploid	0.012462
Breast Inasive Carcinoma	Diploid	0.016689
Breast Inasive Carcinoma	Diploid	0.012596
Breast Inasive Carcinoma	Diploid	0.012211
Breast Inasive Carcinoma	Diploid	0.014097
Breast Inasive Carcinoma	Diploid	0.012783
Breast Inasive Carcinoma	Diploid	0.013297
Breast Inasive Carcinoma	Diploid	0.01245
Breast Inasive Carcinoma	Diploid	0.011942
Breast Inasive Carcinoma	Diploid	0.01244
Breast Inasive Carcinoma	Diploid	0.017497
Breast Inasive Carcinoma	Diploid	0.010539
Breast Inasive Carcinoma	Diploid	0.010182
Breast Inasive Carcinoma	Diploid	0.012583
Breast Inasive Carcinoma	Diploid	0.012807
Breast Inasive Carcinoma	Diploid	0.012094
Breast Inasive Carcinoma	Diploid	0.012248
Breast Inasive Carcinoma	Diploid	0.012465
Breast Inasive Carcinoma	Diploid	0.010173
Breast Inasive Carcinoma	Diploid	0.014022
Breast Inasive Carcinoma	Diploid	0.01377
Breast Inasive Carcinoma	Diploid	0.017498
Breast Inasive Carcinoma	Diploid	0.012295
Breast Inasive Carcinoma	Diploid	0.01469
Breast Inasive Carcinoma	Diploid	0.012078
Breast Inasive Carcinoma	Diploid	0.012644
Breast Inasive Carcinoma	Diploid	0.013301
Breast Inasive Carcinoma	Diploid	0.011679
Breast Inasive Carcinoma	Diploid	0.011953
Breast Inasive Carcinoma	Diploid	0.01536
Breast Inasive Carcinoma	Diploid	0.019668
Breast Inasive Carcinoma	Diploid	0.0089
Breast Inasive Carcinoma	Diploid	0.013128
Breast Inasive Carcinoma	Diploid	0.01305
Breast Inasive Carcinoma	Diploid	0.016818
Breast Inasive Carcinoma	Diploid	0.018344
Breast Inasive Carcinoma	Diploid	0.012466
Breast Inasive Carcinoma	Diploid	0.015092
Breast Inasive Carcinoma	Diploid	0.016045
Breast Inasive Carcinoma	Diploid	0.013548
Breast Inasive Carcinoma	Diploid	0.013252
Breast Inasive Carcinoma	Diploid	0.015742
Breast Inasive Carcinoma	Diploid	0.015952
Breast Inasive Carcinoma	Diploid	0.018081
Breast Inasive Carcinoma	Gain	0.019974
Breast Inasive Carcinoma	Gain	0.016688
Breast Inasive Carcinoma	Gain	0.017872
Breast Inasive Carcinoma	Gain	0.012979
Breast Inasive Carcinoma	Gain	0.010432
Breast Inasive Carcinoma	Gain	0.010929
Breast Inasive Carcinoma	Gain	0.010569
Breast Inasive Carcinoma	Gain	0.010239
Breast Inasive Carcinoma	Gain	0.010923
Breast Inasive Carcinoma	Gain	0.009904
Breast Inasive Carcinoma	Gain	0.012074
Breast Inasive Carcinoma	Gain	0.012781
Breast Inasive Carcinoma	Gain	0.012093
Breast Inasive Carcinoma	Gain	0.011653
Breast Inasive Carcinoma	Gain	0.009969
Breast Inasive Carcinoma	Gain	0.009169
Breast Inasive Carcinoma	Gain	0.012624
Breast Inasive Carcinoma	Gain	0.011063
Breast Inasive Carcinoma	Gain	0.01238
Breast Inasive Carcinoma	Gain	0.010072
Breast Inasive Carcinoma	Gain	0.012266
Breast Inasive Carcinoma	Gain	0.011833
Breast Inasive Carcinoma	Gain	0.012481
Breast Inasive Carcinoma	Gain	0.01573
Breast Inasive Carcinoma	Gain	0.013879
Breast Inasive Carcinoma	Gain	0.015611
Breast Inasive Carcinoma	Gain	0.015796
Breast Inasive Carcinoma	Gain	0.010217
Breast Inasive Carcinoma	Gain	0.011429
Breast Inasive Carcinoma	Gain	0.012323
Breast Inasive Carcinoma	Gain	0.014241
Breast Inasive Carcinoma	Gain	0.012069
Breast Inasive Carcinoma	Gain	0.012143
Breast Inasive Carcinoma	Gain	0.014462
Breast Inasive Carcinoma	Gain	0.014859
Breast Inasive Carcinoma	Gain	0.013029
Breast Inasive Carcinoma	Gain	0.012149
Breast Inasive Carcinoma	Gain	0.010392
Breast Inasive Carcinoma	Gain	0.012705
Breast Inasive Carcinoma	Gain	0.015563
Breast Inasive Carcinoma	Gain	0.013121
Breast Inasive Carcinoma	Gain	0.013502
Breast Inasive Carcinoma	Gain	0.01129
Breast Inasive Carcinoma	Gain	0.012994
Breast Inasive Carcinoma	Gain	0.01049
Breast Inasive Carcinoma	Gain	0.013115
Breast Inasive Carcinoma	Gain	0.011126
Breast Inasive Carcinoma	Gain	0.01234
Breast Inasive Carcinoma	Gain	0.014763
Breast Inasive Carcinoma	Gain	0.016101
Breast Inasive Carcinoma	Gain	0.010396
Breast Inasive Carcinoma	Gain	0.010622
Breast Inasive Carcinoma	Gain	0.009881
Breast Inasive Carcinoma	Gain	0.014854
Breast Inasive Carcinoma	Gain	0.009452
Breast Inasive Carcinoma	Gain	0.011853
Breast Inasive Carcinoma	Gain	0.010283
Breast Inasive Carcinoma	Gain	0.008681
Breast Inasive Carcinoma	Gain	0.011505
Breast Inasive Carcinoma	Gain	0.009709
Breast Inasive Carcinoma	Gain	0.010129
Breast Inasive Carcinoma	Gain	0.011315
Breast Inasive Carcinoma	Gain	0.009979
Breast Inasive Carcinoma	Gain	0.009653
Breast Inasive Carcinoma	Gain	0.012345
Breast Inasive Carcinoma	Gain	0.012234
Breast Inasive Carcinoma	Gain	0.012477
Breast Inasive Carcinoma	Gain	0.013962
Breast Inasive Carcinoma	Gain	0.016725
Breast Inasive Carcinoma	Gain	0.011841
Breast Inasive Carcinoma	Gain	0.012873
Breast Inasive Carcinoma	Gain	0.010722
Breast Inasive Carcinoma	Gain	0.011102
Breast Inasive Carcinoma	Gain	0.011065
Breast Inasive Carcinoma	Gain	0.013254
Breast Inasive Carcinoma	Gain	0.011383
Breast Inasive Carcinoma	Gain	0.013752
Breast Inasive Carcinoma	Gain	0.013941
Breast Inasive Carcinoma	Gain	0.014042
Breast Inasive Carcinoma	Gain	0.013231
Breast Inasive Carcinoma	Gain	0.01167
Breast Inasive Carcinoma	Gain	0.016769
Breast Inasive Carcinoma	Gain	0.012207
Breast Inasive Carcinoma	Gain	0.012347
Breast Inasive Carcinoma	Gain	0.010854
Breast Inasive Carcinoma	Gain	0.010674
Breast Inasive Carcinoma	Gain	0.014293
Breast Inasive Carcinoma	Gain	0.014219
Breast Inasive Carcinoma	Gain	0.013133
Breast Inasive Carcinoma	Gain	0.010128
Breast Inasive Carcinoma	Gain	0.010617
Breast Inasive Carcinoma	Gain	0.013109
Breast Inasive Carcinoma	Gain	0.011239
Breast Inasive Carcinoma	Gain	0.013575
Breast Inasive Carcinoma	Gain	0.011182
Breast Inasive Carcinoma	Gain	0.010375
Breast Inasive Carcinoma	Gain	0.011597
Breast Inasive Carcinoma	Gain	0.00955
Breast Inasive Carcinoma	Gain	0.011437
Breast Inasive Carcinoma	Gain	0.010187
Breast Inasive Carcinoma	Gain	0.016549
Breast Inasive Carcinoma	Gain	0.011521
Breast Inasive Carcinoma	Gain	0.010485
Breast Inasive Carcinoma	Gain	0.011526
Breast Inasive Carcinoma	Gain	0.011335
Breast Inasive Carcinoma	Gain	0.00875
Breast Inasive Carcinoma	Gain	0.010385
Breast Inasive Carcinoma	Gain	0.012928
Breast Inasive Carcinoma	Gain	0.012042
Breast Inasive Carcinoma	Gain	0.00891
Breast Inasive Carcinoma	Gain	0.011568
Breast Inasive Carcinoma	Gain	0.008823
Breast Inasive Carcinoma	Gain	0.01209
Breast Inasive Carcinoma	Gain	0.012037
Breast Inasive Carcinoma	Gain	0.011758
Breast Inasive Carcinoma	Gain	0.009747
Breast Inasive Carcinoma	Gain	0.011014
Breast Inasive Carcinoma	Gain	0.010137
Breast Inasive Carcinoma	Gain	0.011558
Breast Inasive Carcinoma	Gain	0.008617
Breast Inasive Carcinoma	Gain	0.012893
Breast Inasive Carcinoma	Gain	0.01001
Breast Inasive Carcinoma	Gain	0.014795
Breast Inasive Carcinoma	Gain	0.016517
Breast Inasive Carcinoma	Gain	0.013356
Breast Inasive Carcinoma	Gain	0.017335
Breast Inasive Carcinoma	Gain	0.010449
Breast Inasive Carcinoma	Gain	0.020517
Breast Inasive Carcinoma	Gain	0.012969
Breast Inasive Carcinoma	Gain	0.011587
Breast Inasive Carcinoma	Gain	0.009956
Breast Inasive Carcinoma	Gain	0.012774
Breast Inasive Carcinoma	Gain	0.015918
Breast Inasive Carcinoma	Gain	0.014371
Breast Inasive Carcinoma	Gain	0.011432
Breast Inasive Carcinoma	Gain	0.011825
Breast Inasive Carcinoma	Gain	0.014138
Breast Inasive Carcinoma	Gain	0.010578
Breast Inasive Carcinoma	Gain	0.011889
Breast Inasive Carcinoma	Gain	0.012016
Breast Inasive Carcinoma	Gain	0.010965
Breast Inasive Carcinoma	Gain	0.010242
Breast Inasive Carcinoma	Gain	0.010764
Breast Inasive Carcinoma	Gain	0.012448
Breast Inasive Carcinoma	Gain	0.010137
Breast Inasive Carcinoma	Gain	0.011377
Breast Inasive Carcinoma	Gain	0.012259
Breast Inasive Carcinoma	Gain	0.011402
Breast Inasive Carcinoma	Gain	0.01032
Breast Inasive Carcinoma	Gain	0.01237
Breast Inasive Carcinoma	Gain	0.011644
Breast Inasive Carcinoma	Gain	0.010745
Breast Inasive Carcinoma	Gain	0.011074
Breast Inasive Carcinoma	Gain	0.011003
Breast Inasive Carcinoma	Gain	0.010407
Breast Inasive Carcinoma	Gain	0.012244
Breast Inasive Carcinoma	Gain	0.014689
Breast Inasive Carcinoma	Gain	0.014915
Breast Inasive Carcinoma	Gain	0.01178
Breast Inasive Carcinoma	Gain	0.010554
Breast Inasive Carcinoma	Gain	0.012167
Breast Inasive Carcinoma	Gain	0.013313
Breast Inasive Carcinoma	Gain	0.01133
Breast Inasive Carcinoma	Gain	0.010144
Breast Inasive Carcinoma	Gain	0.010048
Breast Inasive Carcinoma	Gain	0.010463
Breast Inasive Carcinoma	Gain	0.012358
Breast Inasive Carcinoma	Gain	0.010085
Breast Inasive Carcinoma	Gain	0.010775
Breast Inasive Carcinoma	Gain	0.013448
Breast Inasive Carcinoma	Gain	0.013081
Breast Inasive Carcinoma	Gain	0.011631
Breast Inasive Carcinoma	Gain	0.009849
Breast Inasive Carcinoma	Gain	0.011303
Breast Inasive Carcinoma	Gain	0.01022
Breast Inasive Carcinoma	Gain	0.019331
Breast Inasive Carcinoma	Gain	0.010597
Breast Inasive Carcinoma	Gain	0.010778
Breast Inasive Carcinoma	Gain	0.014256
Breast Inasive Carcinoma	Gain	0.009604
Breast Inasive Carcinoma	Gain	0.012355
Breast Inasive Carcinoma	Gain	0.009764
Breast Inasive Carcinoma	Gain	0.012973
Breast Inasive Carcinoma	Gain	0.010618
Breast Inasive Carcinoma	Gain	0.010229
Breast Inasive Carcinoma	Gain	0.010815
Breast Inasive Carcinoma	Gain	0.011762
Breast Inasive Carcinoma	Gain	0.018128
Breast Inasive Carcinoma	Gain	0.017944
Breast Inasive Carcinoma	Gain	0.013608
Breast Inasive Carcinoma	Gain	0.015562
Breast Inasive Carcinoma	Gain	0.013208
Breast Inasive Carcinoma	Gain	0.013803
Breast Inasive Carcinoma	Gain	0.012423
Breast Inasive Carcinoma	Gain	0.013131
Breast Inasive Carcinoma	Gain	0.012865
Breast Inasive Carcinoma	Gain	0.014666
Breast Inasive Carcinoma	Gain	0.01187
Breast Inasive Carcinoma	Gain	0.013931
Breast Inasive Carcinoma	Gain	0.010706
Breast Inasive Carcinoma	Gain	0.011831
Breast Inasive Carcinoma	Gain	0.011196
Breast Inasive Carcinoma	Gain	0.010022
Breast Inasive Carcinoma	Gain	0.010171
Breast Inasive Carcinoma	Gain	0.011416
Breast Inasive Carcinoma	Gain	0.012669
Breast Inasive Carcinoma	Gain	0.01089
Breast Inasive Carcinoma	Gain	0.012397
Breast Inasive Carcinoma	Gain	0.013647
Breast Inasive Carcinoma	Gain	0.012223
Breast Inasive Carcinoma	Gain	0.011402
Breast Inasive Carcinoma	Gain	0.012296
Breast Inasive Carcinoma	Gain	0.014608
Breast Inasive Carcinoma	Gain	0.01122
Breast Inasive Carcinoma	Gain	0.011713
Breast Inasive Carcinoma	Gain	0.010384
Breast Inasive Carcinoma	Gain	0.018919
Breast Inasive Carcinoma	Gain	0.009979
Breast Inasive Carcinoma	Gain	0.013622
Breast Inasive Carcinoma	Gain	0.015976
Breast Inasive Carcinoma	Gain	0.014365
Breast Inasive Carcinoma	Gain	0.014607
Breast Inasive Carcinoma	Gain	0.014134
Breast Inasive Carcinoma	Gain	0.013608
Breast Inasive Carcinoma	Gain	0.014108
Breast Inasive Carcinoma	Gain	0.013776
Breast Inasive Carcinoma	Gain	0.012726
Breast Inasive Carcinoma	Gain	0.013641
Breast Inasive Carcinoma	Gain	0.012107
Breast Inasive Carcinoma	Gain	0.010825
Breast Inasive Carcinoma	Gain	0.00894
Breast Inasive Carcinoma	Gain	0.016317
Breast Inasive Carcinoma	Gain	0.013558
Breast Inasive Carcinoma	Gain	0.015766
Breast Inasive Carcinoma	Gain	0.01601
Breast Inasive Carcinoma	Gain	0.014046
Breast Inasive Carcinoma	Gain	0.013097
Breast Inasive Carcinoma	Amplification	0.010241
Breast Inasive Carcinoma	Amplification	0.008926
Breast Inasive Carcinoma	Amplification	0.01321
Breast Inasive Carcinoma	Amplification	0.012438
Breast Inasive Carcinoma	Amplification	0.012139
Breast Inasive Carcinoma	Amplification	0.014852
Breast Inasive Carcinoma	Amplification	0.01513
Breast Inasive Carcinoma	Amplification	0.01142
Breast Inasive Carcinoma	Amplification	0.010041
Breast Inasive Carcinoma	Amplification	0.008109
Breast Inasive Carcinoma	Amplification	0.011996
Breast Inasive Carcinoma	Amplification	0.012238
Breast Inasive Carcinoma	Amplification	0.013216
Breast Inasive Carcinoma	Amplification	0.009715
Breast Inasive Carcinoma	Amplification	0.014995
Colorectal Adenocarcinoma	Shallow Deletion	0.064515
Colorectal Adenocarcinoma	Shallow Deletion	0.061442
Colorectal Adenocarcinoma	Shallow Deletion	0.06659
Colorectal Adenocarcinoma	Shallow Deletion	0.057336
Colorectal Adenocarcinoma	Shallow Deletion	0.066474
Colorectal Adenocarcinoma	Shallow Deletion	0.042601
Colorectal Adenocarcinoma	Shallow Deletion	0.059948
Colorectal Adenocarcinoma	Shallow Deletion	0.066457
Colorectal Adenocarcinoma	Shallow Deletion	0.05102
Colorectal Adenocarcinoma	Shallow Deletion	0.055641
Colorectal Adenocarcinoma	Shallow Deletion	0.07682
Colorectal Adenocarcinoma	Shallow Deletion	0.061908
Colorectal Adenocarcinoma	Shallow Deletion	0.052742
Colorectal Adenocarcinoma	Shallow Deletion	0.068438
Colorectal Adenocarcinoma	Shallow Deletion	0.062859
Colorectal Adenocarcinoma	Shallow Deletion	0.040479
Colorectal Adenocarcinoma	Shallow Deletion	0.055338
Colorectal Adenocarcinoma	Shallow Deletion	0.064518
Colorectal Adenocarcinoma	Shallow Deletion	0.060554
Colorectal Adenocarcinoma	Shallow Deletion	0.052225
Colorectal Adenocarcinoma	Shallow Deletion	0.065279
Colorectal Adenocarcinoma	Shallow Deletion	0.038749
Colorectal Adenocarcinoma	Shallow Deletion	0.048854
Colorectal Adenocarcinoma	Shallow Deletion	0.056723
Colorectal Adenocarcinoma	Shallow Deletion	0.049189
Colorectal Adenocarcinoma	Shallow Deletion	0.068299
Colorectal Adenocarcinoma	Shallow Deletion	0.037369
Colorectal Adenocarcinoma	Shallow Deletion	0.037451
Colorectal Adenocarcinoma	Shallow Deletion	0.046986
Colorectal Adenocarcinoma	Shallow Deletion	0.052565
Colorectal Adenocarcinoma	Shallow Deletion	0.036792
Colorectal Adenocarcinoma	Shallow Deletion	0.055324
Colorectal Adenocarcinoma	Shallow Deletion	0.052758
Colorectal Adenocarcinoma	Shallow Deletion	0.074466
Colorectal Adenocarcinoma	Shallow Deletion	0.057899
Colorectal Adenocarcinoma	Shallow Deletion	0.063376
Colorectal Adenocarcinoma	Shallow Deletion	0.053093
Colorectal Adenocarcinoma	Shallow Deletion	0.047414
Colorectal Adenocarcinoma	Shallow Deletion	0.05502
Colorectal Adenocarcinoma	Shallow Deletion	0.04691
Colorectal Adenocarcinoma	Shallow Deletion	0.050056
Colorectal Adenocarcinoma	Shallow Deletion	0.056095
Colorectal Adenocarcinoma	Shallow Deletion	0.075125
Colorectal Adenocarcinoma	Shallow Deletion	0.056256
Colorectal Adenocarcinoma	Shallow Deletion	0.062639
Colorectal Adenocarcinoma	Shallow Deletion	0.059426
Colorectal Adenocarcinoma	Shallow Deletion	0.048586
Colorectal Adenocarcinoma	Shallow Deletion	0.072118
Colorectal Adenocarcinoma	Diploid	0.054068
Colorectal Adenocarcinoma	Diploid	0.05261
Colorectal Adenocarcinoma	Diploid	0.068319
Colorectal Adenocarcinoma	Diploid	0.045066
Colorectal Adenocarcinoma	Diploid	0.051577
Colorectal Adenocarcinoma	Diploid	0.035626
Colorectal Adenocarcinoma	Diploid	0.047856
Colorectal Adenocarcinoma	Diploid	0.043169
Colorectal Adenocarcinoma	Diploid	0.036442
Colorectal Adenocarcinoma	Diploid	0.034208
Colorectal Adenocarcinoma	Diploid	0.062795
Colorectal Adenocarcinoma	Diploid	0.046877
Colorectal Adenocarcinoma	Diploid	0.039623
Colorectal Adenocarcinoma	Diploid	0.041882
[truncated: 3,206 more rows]

## Sheet: Table S8
Table S8: Methylation Status of FBXW7 in 10 cancer types.
[truncated: 4,440 more rows]

[truncated: 1 more sheets: Table S9]
